# Supplementary material for: Synthesis of six-membered silacycles by borane-catalyzed double sila-Friedel–Crafts reaction
Source: Beilstein J Org Chem. 2020 Mar 17;16:409–14. doi: 10.3762/bjoc.16.39 (PMC7113548; doi:10.3762/bjoc.16.39)
Supplement: File 2 — CIF file for 3a. [file Beilstein_J_Org_Chem-16-409-s002.cif]

data_3a
_audit_creation_date               2020-01-25
_audit_creation_method
;
Olex2 1.2
(compiled 2018.05.29 svn.r3508 for OlexSys, GUI svn.r5506)
;
_shelx_SHELXL_version_number       '2018/3'
_audit_contact_author_address      Kyushu University, Japan       
_audit_contact_author_name         Kohei Sekine

_publ_section_references
;
Dolomanov, O.V., Bourhis, L.J., Gildea, R.J, Howard, J.A.K. & Puschmann, H.
 (2009), J. Appl. Cryst. 42, 339-341.

Sheldrick, G.M. (2015). Acta Cryst. A71, 3-8.

Sheldrick, G.M. (2015). Acta Cryst. C71, 3-8.
;
_chemical_name_common              ?
_chemical_name_systematic          ?
_chemical_formula_moiety           '0.8(C28 H28 N2 O Si)'
_chemical_formula_sum              'C28 H28 N2 O Si'
_chemical_formula_weight           436.61
_chemical_melting_point            ?
_chemical_oxdiff_formula           'C28 H28 N2 O1 Si1'
loop_
  _atom_type_symbol
  _atom_type_description
  _atom_type_scat_dispersion_real
  _atom_type_scat_dispersion_imag
  _atom_type_scat_source
 'C' 'C' 0.0033 0.0016 'International Tables Vol C Tables 4.2.6.8 and 6.1.1.4'
 'H' 'H' 0.0000 0.0000 'International Tables Vol C Tables 4.2.6.8 and 6.1.1.4'
 'N' 'N' 0.0061 0.0033 'International Tables Vol C Tables 4.2.6.8 and 6.1.1.4'
 'O' 'O' 0.0106 0.0060 'International Tables Vol C Tables 4.2.6.8 and 6.1.1.4'
 'Si' 'Si' 0.0817 0.0704 'International Tables Vol C Tables 4.2.6.8 and 6.1.1.4'

_shelx_space_group_comment
;
The symmetry employed for this shelxl refinement is uniquely defined
by the following loop, which should always be used as a source of
symmetry information in preference to the above space-group names.
They are only intended as comments.
;
_space_group_crystal_system        'triclinic'
_space_group_IT_number             2
_space_group_name_H-M_alt          'P -1'
_space_group_name_Hall             '-P 1'
loop_
  _space_group_symop_operation_xyz
 'x, y, z'
 '-x, -y, -z'

_cell_length_a                     12.4645(5)
_cell_length_b                     12.9987(5)
_cell_length_c                     16.7305(5)
_cell_angle_alpha                  83.723(3)
_cell_angle_beta                   73.112(3)
_cell_angle_gamma                  86.634(3)
_cell_volume                       2577.23(17)
_cell_formula_units_Z              5
_cell_measurement_reflns_used      28800
_cell_measurement_temperature      123(2)
_cell_measurement_theta_max        31.0640
_cell_measurement_theta_min        1.9060
_shelx_estimated_absorpt_T_max     ?
_shelx_estimated_absorpt_T_min     ?
_exptl_absorpt_coefficient_mu      0.140
_exptl_absorpt_correction_T_max    1.00000
_exptl_absorpt_correction_T_min    0.74440
_exptl_absorpt_correction_type     multi-scan
_exptl_absorpt_process_details
;
CrysAlisPro 1.171.39.46 (Rigaku Oxford Diffraction, 2018)
Empirical absorption correction using spherical harmonics,
 implemented in SCALE3 ABSPACK scaling algorithm.
;
_exptl_absorpt_special_details     ?
_exptl_crystal_colour              colourless
_exptl_crystal_colour_primary      colourless
_exptl_crystal_density_diffrn      1.407
_exptl_crystal_density_meas        ?
_exptl_crystal_density_method      ?
_exptl_crystal_description         prism
_exptl_crystal_F_000               1160
_exptl_crystal_size_max            0.4
_exptl_crystal_size_mid            0.25
_exptl_crystal_size_min            0.24
_exptl_transmission_factor_max     ?
_exptl_transmission_factor_min     ?
_diffrn_reflns_av_R_equivalents    0.0927
_diffrn_reflns_av_unetI/netI       0.0651
_diffrn_reflns_Laue_measured_fraction_full  0.999
_diffrn_reflns_Laue_measured_fraction_max  0.898
_diffrn_reflns_limit_h_max         17
_diffrn_reflns_limit_h_min         -17
_diffrn_reflns_limit_k_max         18
_diffrn_reflns_limit_k_min         -18
_diffrn_reflns_limit_l_max         23
_diffrn_reflns_limit_l_min         -24
_diffrn_reflns_number              45536
_diffrn_reflns_point_group_measured_fraction_full  0.999
_diffrn_reflns_point_group_measured_fraction_max  0.898
_diffrn_reflns_theta_full          25.242
_diffrn_reflns_theta_max           31.010
_diffrn_reflns_theta_min           1.577
_diffrn_ambient_temperature        123(2)
_diffrn_detector                   'CCD area detector'
_diffrn_detector_area_resol_mean   28.5714
_diffrn_detector_type              'Rigaku Saturn70 area detector'
_diffrn_measured_fraction_theta_full  0.999
_diffrn_measured_fraction_theta_max  0.898
_diffrn_measurement_details
;
List of Runs (angles in degrees, time in seconds):

  # Type    Start    End  Width  t~exp~   \w     \q     \k     \f   Frames
--------------------------------------------------------------------------
  1  \w   -110.00  70.00   0.50    5.00    --  -20.00  45.00 180.00  360
  2  \w   -110.00  70.00   0.50    5.00    --  -20.00  45.00  90.00  360
  3  \w   -110.00  70.00   0.50    5.00    --  -20.00  45.00   0.00  360
  4  \w   -110.00  70.00   0.50    5.00    --  -20.00  45.00 270.00  360
;
_diffrn_measurement_device         AFC10
_diffrn_measurement_device_type    'Fixed Chi 2 circle'
_diffrn_measurement_method         '\w scans'
_diffrn_orient_matrix_type        
 'CrysAlisPro convention (1999,Acta A55,543-557)'
_diffrn_orient_matrix_UB_11        0.0135958000
_diffrn_orient_matrix_UB_12        -0.0499952000
_diffrn_orient_matrix_UB_13        -0.0139890000
_diffrn_orient_matrix_UB_21        -0.0100057000
_diffrn_orient_matrix_UB_22        -0.0217861000
_diffrn_orient_matrix_UB_23        0.0421818000
_diffrn_orient_matrix_UB_31        -0.0570489000
_diffrn_orient_matrix_UB_32        -0.0064703000
_diffrn_orient_matrix_UB_33        0.0025580000
_diffrn_radiation_detector         CCD
_diffrn_radiation_monochromator    'multi-layer mirror optics'
_diffrn_radiation_probe            x-ray
_diffrn_radiation_type             MoK\a
_diffrn_radiation_wavelength       0.71073
_diffrn_source                     'rotating anode X-ray generator'
_diffrn_source_current             16.0000
_diffrn_source_power               0.8000
_diffrn_source_type                micromax007
_diffrn_source_voltage             50.0000
_reflns_Friedel_coverage           0.000
_reflns_Friedel_fraction_full      .
_reflns_Friedel_fraction_max       .
_reflns_number_gt                  11159
_reflns_number_total               14757
_reflns_odcompleteness_completeness  99.93
_reflns_odcompleteness_iscentric   1
_reflns_odcompleteness_theta       26.32
_reflns_special_details
;
 Reflections were merged by SHELXL according to the crystal
 class for the calculation of statistics and refinement.
 
 Structure factors included contributions from the .fab file.
 
 _reflns_Friedel_fraction is defined as the number of unique
 Friedel pairs measured divided by the number that would be
 possible theoretically, ignoring centric projections and
 systematic absences.
;
_reflns_threshold_expression       'I > 2\s(I)'
_computing_cell_refinement         'CrysAlisPro 1.171.39.46 (Rigaku OD, 2018)'
_computing_data_collection         'CrysAlisPro 1.171.39.46 (Rigaku OD, 2018)'
_computing_data_reduction          'CrysAlisPro 1.171.39.46 (Rigaku OD, 2018)'
_computing_molecular_graphics      'Olex2 (Dolomanov et al., 2009)'
_computing_publication_material    'Olex2 (Dolomanov et al., 2009)'
_computing_structure_refinement    'ShelXL (Sheldrick, 2015)'
_computing_structure_solution      'ShelXT (Sheldrick, 2015)'
_refine_diff_density_max           0.507
_refine_diff_density_min           -1.075
_refine_diff_density_rms           0.141
_refine_ls_extinction_coef         .
_refine_ls_extinction_method       none
_refine_ls_goodness_of_fit_ref     1.058
_refine_ls_hydrogen_treatment      constr
_refine_ls_matrix_type             full
_refine_ls_number_parameters       585
_refine_ls_number_reflns           14757
_refine_ls_number_restraints       0
_refine_ls_R_factor_all            0.1067
_refine_ls_R_factor_gt             0.0870
_refine_ls_restrained_S_all        1.058
_refine_ls_shift/su_max            0.000
_refine_ls_shift/su_mean           0.000
_refine_ls_structure_factor_coef   Fsqd
_refine_ls_weighting_details      
 'w=1/[\s^2^(Fo^2^)+(0.1541P)^2^+1.3325P] where P=(Fo^2^+2Fc^2^)/3'
_refine_ls_weighting_scheme        calc
_refine_ls_wR_factor_gt            0.2284
_refine_ls_wR_factor_ref           0.2555
_refine_special_details            ?
_olex2_refinement_description
;
1. Fixed Uiso
 At 1.2 times of:
  All C(H) groups
 At 1.5 times of:
  All C(H,H,H) groups
2.a Aromatic/amide H refined with riding coordinates:
 C18(H00C), C28(H00D), C46(H00E), C52(H00G), C22(H00H), C19(H00I), C24(H00J),
 C26(H00L), C25(H00O), C31(H00P), C50(H00Q), C30(H00R), C27(H00U), C47(H00V),
 C53(H00X), C56(H00Z), C10(H010), C21(H011), C41(H012), C2(H013), C20(H014),
 C38(H015), C55(H017), C54(H019), C33(H01q), C49(H01r), C48(H01v), C11(H01G),
 C13(H01I), C5(H01J), C39(H01w), C3(H01L)
2.b Idealised Me refined as rotating group:
 C35(H01s,H01t,H01u), C36(H01x,H01y,H), C43(H01z,Ha,Hb), C44(H01,Hc,Hd),
 C15(H01a,H01b,H01c), C16(H01d,H01e,H01f), C7(H01h,H01k,H01m), C8(H01n,H01o,
 H01p)
;
_atom_sites_solution_hydrogens     geom
_atom_sites_solution_primary       dual
_atom_sites_solution_secondary     ?
loop_
  _atom_site_label
  _atom_site_type_symbol
  _atom_site_fract_x
  _atom_site_fract_y
  _atom_site_fract_z
  _atom_site_U_iso_or_equiv
  _atom_site_adp_type
  _atom_site_occupancy
  _atom_site_site_symmetry_order
  _atom_site_calc_flag
  _atom_site_refinement_flags_posn
  _atom_site_refinement_flags_adp
  _atom_site_refinement_flags_occupancy
  _atom_site_disorder_assembly
  _atom_site_disorder_group
 Si01 Si 0.65308(5) 0.40071(4) 0.71178(3) 0.02146(14) Uani 1 1 d . . . . .
 Si02 Si 0.87196(5) 0.25278(4) 0.26729(3) 0.02166(14) Uani 1 1 d . . . . .
 O003 O 1.10297(14) 0.19987(14) 0.13401(10) 0.0341(4) Uani 1 1 d . . . . .
 O004 O 0.74279(17) 0.27117(14) 0.85223(11) 0.0403(4) Uani 1 1 d . . . . .
 C005 C 0.67307(17) 0.54009(14) 0.66995(12) 0.0218(4) Uani 1 1 d . . . . .
 N006 N 1.26754(18) -0.02185(16) 0.31175(15) 0.0395(5) Uani 1 1 d . . . . .
 C007 C 0.99449(17) 0.17555(15) 0.28343(13) 0.0235(4) Uani 1 1 d . . . . .
 C008 C 0.74271(17) 0.17320(14) 0.29947(13) 0.0240(4) Uani 1 1 d . . . . .
 C009 C 0.83811(17) 0.36764(14) 0.32991(12) 0.0228(4) Uani 1 1 d . . . . .
 C00A C 0.78739(18) 0.32844(16) 0.70106(14) 0.0266(4) Uani 1 1 d . . . . .
 C00B C 0.56249(17) 0.34342(14) 0.65692(12) 0.0222(4) Uani 1 1 d . . . . .
 C00C C 0.58092(19) 0.60182(16) 0.66110(14) 0.0277(4) Uani 1 1 d . . . . .
 H00C H 0.512598 0.570951 0.669381 0.033 Uiso 1 1 calc R . . . .
 C00D C 0.58795(18) 0.35792(16) 0.56957(13) 0.0271(4) Uani 1 1 d . . . . .
 H00D H 0.646835 0.399983 0.539273 0.032 Uiso 1 1 calc R . . . .
 C00E C 0.73783(18) 0.42410(16) 0.33535(13) 0.0268(4) Uani 1 1 d . . . . .
 H00E H 0.686707 0.401296 0.310737 0.032 Uiso 1 1 calc R . . . .
 C00F C 1.08782(18) 0.15747(16) 0.21617(13) 0.0260(4) Uani 1 1 d . . . . .
 C00G C 0.69028(18) 0.14631(16) 0.38455(14) 0.0279(4) Uani 1 1 d . . . . .
 H00G H 0.716346 0.173175 0.424497 0.033 Uiso 1 1 calc R . . . .
 C00H C 0.77515(19) 0.58822(16) 0.65429(15) 0.0301(4) Uani 1 1 d . . . . .
 H00H H 0.838289 0.548866 0.658730 0.036 Uiso 1 1 calc R . . . .
 C00I C 0.5885(2) 0.70825(17) 0.64022(15) 0.0316(5) Uani 1 1 d . . . . .
 H00I H 0.525534 0.747858 0.635846 0.038 Uiso 1 1 calc R . . . .
 C00J C 0.47265(19) 0.28095(15) 0.70079(13) 0.0270(4) Uani 1 1 d . . . . .
 H00J H 0.453665 0.271015 0.759057 0.032 Uiso 1 1 calc R . . . .
 N00K N 1.0325(2) 0.3775(2) -0.10803(14) 0.0517(6) Uani 1 1 d . . . . .
 C00L C 0.4383(2) 0.24773(17) 0.57182(15) 0.0320(5) Uani 1 1 d . . . . .
 H00L H 0.397675 0.215598 0.543409 0.038 Uiso 1 1 calc R . . . .
 C00M C 0.58810(19) 0.38349(16) 0.82560(13) 0.0278(4) Uani 1 1 d . . . . .
 C00N C 0.91854(19) 0.28922(16) 0.15344(13) 0.0271(4) Uani 1 1 d . . . . .
 C00O C 0.4109(2) 0.23313(16) 0.65830(15) 0.0315(5) Uani 1 1 d . . . . .
 H00O H 0.351377 0.191560 0.688251 0.038 Uiso 1 1 calc R . . . .
 C00P C 1.08550(19) 0.05939(16) 0.37231(15) 0.0302(4) Uani 1 1 d . . . . .
 H00P H 1.083013 0.027497 0.425332 0.036 Uiso 1 1 calc R . . . .
 C00Q C 0.9120(2) 0.40326(17) 0.36901(15) 0.0312(4) Uani 1 1 d . . . . .
 H00Q H 0.978867 0.366539 0.367145 0.037 Uiso 1 1 calc R . . . .
 C00R C 0.99823(18) 0.12419(16) 0.36104(14) 0.0278(4) Uani 1 1 d . . . . .
 H00R H 0.937981 0.134549 0.407851 0.033 Uiso 1 1 calc R . . . .
 C00S C 0.8120(2) 0.27433(16) 0.77050(15) 0.0311(5) Uani 1 1 d . . . . .
 C00T C 1.02456(19) 0.26087(16) 0.10450(14) 0.0287(4) Uani 1 1 d . . . . .
 C00U C 0.5269(2) 0.31061(18) 0.52726(14) 0.0322(5) Uani 1 1 d . . . . .
 H00U H 0.545072 0.320906 0.469032 0.039 Uiso 1 1 calc R . . . .
 C00V C 0.7124(2) 0.51372(17) 0.37668(15) 0.0320(5) Uani 1 1 d . . . . .
 H00V H 0.645407 0.550492 0.379071 0.038 Uiso 1 1 calc R . . . .
 C00X C 0.6001(2) 0.08041(17) 0.41100(16) 0.0344(5) Uani 1 1 d . . . . .
 H00X H 0.567375 0.062759 0.467967 0.041 Uiso 1 1 calc R . . . .
 C00Y C 1.17870(19) 0.04183(16) 0.30270(16) 0.0308(5) Uani 1 1 d . . . . .
 C00Z C 0.7002(2) 0.13251(18) 0.24139(16) 0.0323(5) Uani 1 1 d . . . . .
 H00Z H 0.733389 0.149152 0.184335 0.039 Uiso 1 1 calc R . . . .
 C010 C 0.86992(19) 0.32050(18) 0.62326(16) 0.0332(5) Uani 1 1 d . . . . .
 H010 H 0.857123 0.356058 0.575396 0.040 Uiso 1 1 calc R . . . .
 C011 C 0.7839(2) 0.69510(18) 0.63197(17) 0.0370(5) Uani 1 1 d . . . . .
 H011 H 0.852634 0.726177 0.621105 0.044 Uiso 1 1 calc R . . . .
 C012 C 1.0648(2) 0.29112(19) 0.01913(15) 0.0353(5) Uani 1 1 d . . . . .
 H012 H 1.137441 0.271933 -0.010298 0.042 Uiso 1 1 calc R . . . .
 C013 C 0.4828(2) 0.4271(2) 0.86541(15) 0.0367(5) Uani 1 1 d . . . . .
 H013 H 0.447015 0.471345 0.833075 0.044 Uiso 1 1 calc R . . . .
 C014 C 0.6896(2) 0.75469(17) 0.62607(15) 0.0339(5) Uani 1 1 d . . . . .
 H014 H 0.694901 0.825896 0.612571 0.041 Uiso 1 1 calc R . . . .
 C015 C 0.8522(2) 0.35068(19) 0.10985(15) 0.0351(5) Uani 1 1 d . . . . .
 H015 H 0.780552 0.371711 0.139890 0.042 Uiso 1 1 calc R . . . .
 C016 C 0.9960(2) 0.35093(19) -0.02315(15) 0.0385(5) Uani 1 1 d . . . . .
 C017 C 0.6088(2) 0.06725(19) 0.26735(18) 0.0384(5) Uani 1 1 d . . . . .
 H017 H 0.581235 0.041383 0.227730 0.046 Uiso 1 1 calc R . . . .
 C018 C 0.6393(2) 0.32042(17) 0.87803(14) 0.0321(5) Uani 1 1 d . . . . .
 C019 C 0.5592(2) 0.04110(17) 0.35214(19) 0.0386(6) Uani 1 1 d . . . . .
 H019 H 0.498645 -0.002691 0.369533 0.046 Uiso 1 1 calc R . . . .
 N01A N 1.0900(2) 0.15218(19) 0.6791(2) 0.0586(8) Uani 1 1 d . . . . .
 C01B C 1.17819(19) 0.09239(17) 0.22459(15) 0.0313(5) Uani 1 1 d . . . . .
 H01Q H 1.238575 0.082651 0.177733 0.038 Uiso 1 1 calc R . . . .
 C01C C 0.8875(2) 0.49255(18) 0.41066(16) 0.0360(5) Uani 1 1 d . . . . .
 H01R H 0.937876 0.515194 0.436016 0.043 Uiso 1 1 calc R . . . .
 C01D C 1.2614(2) -0.08055(19) 0.3916(2) 0.0426(6) Uani 1 1 d . . . . .
 H01S H 1.259177 -0.033895 0.432769 0.064 Uiso 1 1 calc GR . . . .
 H01T H 1.326222 -0.126020 0.385756 0.064 Uiso 1 1 calc GR . . . .
 H01U H 1.194905 -0.120641 0.409118 0.064 Uiso 1 1 calc GR . . . .
 N01E N 0.4280(3) 0.3160(3) 1.08496(15) 0.0709(9) Uani 1 1 d . . . . .
 C01F C 0.7878(2) 0.54769(17) 0.41427(16) 0.0349(5) Uani 1 1 d . . . . .
 H01V H 0.771420 0.607487 0.441916 0.042 Uiso 1 1 calc R . . . .
 C01G C 0.9687(2) 0.26260(19) 0.6147(2) 0.0417(6) Uani 1 1 d . . . . .
 H01G H 1.019899 0.259241 0.561992 0.050 Uiso 1 1 calc R . . . .
 C01H C 0.9912(2) 0.20896(18) 0.6857(2) 0.0430(6) Uani 1 1 d . . . . .
 C01I C 0.9116(2) 0.21559(18) 0.7636(2) 0.0424(6) Uani 1 1 d . . . . .
 H01I H 0.924895 0.180557 0.811510 0.051 Uiso 1 1 calc R . . . .
 C01J C 0.5883(3) 0.3004(2) 0.96392(15) 0.0437(6) Uani 1 1 d . . . . .
 H01J H 0.625959 0.259194 0.996772 0.052 Uiso 1 1 calc R . . . .
 C01K C 0.8885(2) 0.3809(2) 0.02499(16) 0.0405(6) Uani 1 1 d . . . . .
 H01W H 0.841472 0.421490 -0.000609 0.049 Uiso 1 1 calc R . . . .
 C01L C 0.4298(3) 0.4075(2) 0.95027(16) 0.0453(6) Uani 1 1 d . . . . .
 H01L H 0.359825 0.437936 0.973722 0.054 Uiso 1 1 calc R . . . .
 C01M C 1.3515(2) -0.0523(2) 0.2379(2) 0.0441(6) Uani 1 1 d . . . . .
 H01X H 1.315610 -0.081116 0.202156 0.066 Uiso 1 1 calc GR . . . .
 H01Y H 1.402051 -0.103173 0.254256 0.066 Uiso 1 1 calc GR . . . .
 H H 1.392550 0.007181 0.208162 0.066 Uiso 1 1 calc GR . . . .
 C01N C 0.4823(3) 0.3411(2) 1.00113(15) 0.0485(7) Uani 1 1 d . . . . .
 C01O C 0.9653(3) 0.4481(2) -0.14858(18) 0.0566(9) Uani 1 1 d . . . . .
 H01Z H 0.893002 0.419485 -0.139608 0.085 Uiso 1 1 calc GR . . . .
 HA H 1.002227 0.458106 -0.207708 0.085 Uiso 1 1 calc GR . . . .
 HB H 0.956250 0.513434 -0.125261 0.085 Uiso 1 1 calc GR . . . .
 C01Q C 1.1473(3) 0.3553(3) -0.15530(18) 0.0612(9) Uani 1 1 d . . . . .
 H01 H 1.197438 0.390731 -0.134379 0.092 Uiso 1 1 calc GR . . . .
 HC H 1.157814 0.378334 -0.213492 0.092 Uiso 1 1 calc GR . . . .
 HD H 1.162675 0.282061 -0.149318 0.092 Uiso 1 1 calc GR . . . .
 C01R C 1.1596(2) 0.1277(2) 0.5974(3) 0.0687(12) Uani 1 1 d . . . . .
 H01A H 1.116670 0.090947 0.571093 0.103 Uiso 1 1 calc GR . . . .
 H01B H 1.222865 0.085429 0.603794 0.103 Uiso 1 1 calc GR . . . .
 H01C H 1.185357 0.190664 0.563185 0.103 Uiso 1 1 calc GR . . . .
 C01S C 1.1038(3) 0.0853(2) 0.7510(3) 0.0681(11) Uani 1 1 d . . . . .
 H01D H 1.093628 0.125467 0.797608 0.102 Uiso 1 1 calc GR . . . .
 H01E H 1.177775 0.054029 0.737243 0.102 Uiso 1 1 calc GR . . . .
 H01F H 1.049159 0.032215 0.765564 0.102 Uiso 1 1 calc GR . . . .
 C01T C 0.3200(4) 0.3644(3) 1.1236(2) 0.0745(13) Uani 1 1 d . . . . .
 H01H H 0.328736 0.437392 1.123235 0.112 Uiso 1 1 calc GR . . . .
 H01K H 0.291517 0.334431 1.180455 0.112 Uiso 1 1 calc GR . . . .
 H01M H 0.268436 0.353462 1.092692 0.112 Uiso 1 1 calc GR . . . .
 C01U C 0.4867(5) 0.2540(4) 1.1371(2) 0.0872(15) Uani 1 1 d . . . . .
 H01N H 0.507586 0.187800 1.115798 0.131 Uiso 1 1 calc GR . . . .
 H01O H 0.438598 0.244321 1.193586 0.131 Uiso 1 1 calc GR . . . .
 H01P H 0.552893 0.288614 1.136574 0.131 Uiso 1 1 calc GR . . . .

loop_
  _atom_site_aniso_label
  _atom_site_aniso_U_11
  _atom_site_aniso_U_22
  _atom_site_aniso_U_33
  _atom_site_aniso_U_23
  _atom_site_aniso_U_13
  _atom_site_aniso_U_12
 Si01 0.0227(3) 0.0193(2) 0.0234(3) 0.00006(18) -0.0093(2) 0.0019(2)
 Si02 0.0188(3) 0.0194(2) 0.0254(3) 0.00041(19) -0.0053(2) 0.00054(19)
 O003 0.0276(8) 0.0406(9) 0.0279(8) 0.0003(6) -0.0013(6) 0.0068(7)
 O004 0.0511(11) 0.0381(9) 0.0374(9) 0.0031(7) -0.0256(8) 0.0077(8)
 C005 0.0228(9) 0.0206(8) 0.0232(8) -0.0023(6) -0.0093(7) 0.0030(7)
 N006 0.0323(11) 0.0323(10) 0.0546(13) -0.0013(9) -0.0171(10) 0.0112(8)
 C007 0.0217(9) 0.0201(8) 0.0278(9) -0.0015(7) -0.0065(8) 0.0011(7)
 C008 0.0221(9) 0.0167(8) 0.0321(10) -0.0008(7) -0.0071(8) 0.0018(7)
 C009 0.0220(9) 0.0190(8) 0.0252(9) 0.0023(6) -0.0049(7) -0.0009(7)
 C00A 0.0235(10) 0.0227(9) 0.0362(11) -0.0012(8) -0.0135(8) 0.0012(7)
 C00B 0.0223(9) 0.0188(8) 0.0263(9) -0.0011(7) -0.0092(7) 0.0028(7)
 C00C 0.0284(10) 0.0224(9) 0.0359(10) -0.0026(8) -0.0155(9) 0.0029(8)
 C00D 0.0264(10) 0.0291(10) 0.0258(9) -0.0021(7) -0.0074(8) -0.0029(8)
 C00E 0.0244(10) 0.0259(9) 0.0290(9) -0.0003(7) -0.0073(8) 0.0020(8)
 C00F 0.0223(10) 0.0256(9) 0.0293(10) -0.0014(7) -0.0069(8) 0.0006(7)
 C00G 0.0259(10) 0.0213(9) 0.0337(10) 0.0023(7) -0.0061(8) 0.0002(7)
 C00H 0.0274(11) 0.0238(9) 0.0397(11) 0.0006(8) -0.0118(9) 0.0003(8)
 C00I 0.0382(12) 0.0249(9) 0.0376(11) -0.0033(8) -0.0216(10) 0.0075(9)
 C00J 0.0302(11) 0.0219(9) 0.0285(9) 0.0014(7) -0.0090(8) -0.0007(8)
 N00K 0.0703(17) 0.0538(14) 0.0272(10) 0.0084(9) -0.0102(11) -0.0145(13)
 C00L 0.0318(11) 0.0282(10) 0.0399(12) -0.0124(9) -0.0130(9) 0.0004(8)
 C00M 0.0327(11) 0.0254(9) 0.0268(9) -0.0004(7) -0.0114(8) -0.0015(8)
 C00N 0.0275(10) 0.0249(9) 0.0273(9) 0.0004(7) -0.0067(8) -0.0007(8)
 C00O 0.0314(11) 0.0214(9) 0.0417(12) -0.0018(8) -0.0104(9) -0.0038(8)
 C00P 0.0278(11) 0.0249(9) 0.0378(11) 0.0026(8) -0.0118(9) 0.0012(8)
 C00Q 0.0292(11) 0.0270(10) 0.0406(12) -0.0022(8) -0.0152(9) -0.0006(8)
 C00R 0.0254(10) 0.0251(9) 0.0311(10) 0.0017(7) -0.0071(8) 0.0007(8)
 C00S 0.0345(12) 0.0233(9) 0.0416(12) -0.0023(8) -0.0212(10) 0.0015(8)
 C00T 0.0308(11) 0.0257(9) 0.0277(10) -0.0004(7) -0.0061(8) -0.0012(8)
 C00U 0.0342(12) 0.0348(11) 0.0295(10) -0.0092(8) -0.0098(9) -0.0011(9)
 C00V 0.0321(12) 0.0257(10) 0.0365(11) -0.0022(8) -0.0088(9) 0.0064(8)
 C00X 0.0274(11) 0.0242(10) 0.0452(13) 0.0068(9) -0.0038(9) -0.0011(8)
 C00Y 0.0276(11) 0.0208(9) 0.0457(12) -0.0029(8) -0.0139(10) 0.0036(8)
 C00Z 0.0296(11) 0.0297(10) 0.0392(11) -0.0064(9) -0.0112(9) -0.0015(9)
 C010 0.0241(11) 0.0280(10) 0.0456(13) -0.0036(9) -0.0075(9) 0.0026(8)
 C011 0.0343(12) 0.0255(10) 0.0518(14) 0.0029(9) -0.0150(11) -0.0055(9)
 C012 0.0371(13) 0.0375(12) 0.0275(10) -0.0011(9) -0.0034(9) -0.0040(10)
 C013 0.0409(13) 0.0368(12) 0.0303(11) -0.0045(9) -0.0071(10) 0.0022(10)
 C014 0.0455(14) 0.0205(9) 0.0399(12) 0.0009(8) -0.0204(10) -0.0011(9)
 C015 0.0377(13) 0.0334(11) 0.0333(11) 0.0039(9) -0.0120(10) 0.0023(9)
 C016 0.0535(16) 0.0348(11) 0.0266(10) 0.0033(9) -0.0110(10) -0.0099(11)
 C017 0.0320(12) 0.0324(11) 0.0555(15) -0.0119(10) -0.0173(11) -0.0016(9)
 C018 0.0462(13) 0.0271(10) 0.0275(10) -0.0013(8) -0.0175(10) -0.0025(9)
 C019 0.0267(11) 0.0187(9) 0.0679(17) -0.0003(10) -0.0107(11) -0.0027(8)
 N01A 0.0396(13) 0.0326(11) 0.110(2) -0.0107(13) -0.0331(15) 0.0134(10)
 C01B 0.0246(10) 0.0294(10) 0.0379(11) -0.0048(8) -0.0062(9) 0.0055(8)
 C01C 0.0402(13) 0.0288(10) 0.0437(13) -0.0055(9) -0.0179(11) -0.0036(9)
 C01D 0.0381(13) 0.0242(10) 0.0698(18) 0.0051(11) -0.0264(13) 0.0015(9)
 N01E 0.105(3) 0.0724(19) 0.0232(11) -0.0035(11) 0.0013(13) -0.0119(18)
 C01F 0.0447(14) 0.0222(9) 0.0378(12) -0.0051(8) -0.0112(10) 0.0012(9)
 C01G 0.0278(12) 0.0291(11) 0.0661(17) -0.0114(11) -0.0086(12) 0.0055(9)
 C01H 0.0308(12) 0.0240(10) 0.080(2) -0.0100(11) -0.0245(13) 0.0054(9)
 C01I 0.0480(15) 0.0236(10) 0.0690(18) -0.0030(10) -0.0393(14) 0.0054(10)
 C01J 0.0699(19) 0.0386(12) 0.0258(11) 0.0018(9) -0.0194(12) -0.0072(12)
 C01K 0.0510(15) 0.0374(12) 0.0347(12) 0.0082(9) -0.0184(11) -0.0036(11)
 C01L 0.0496(16) 0.0487(15) 0.0317(12) -0.0093(10) 0.0002(11) -0.0053(12)
 C01M 0.0305(12) 0.0322(12) 0.0691(18) -0.0073(11) -0.0151(12) 0.0108(10)
 C01N 0.077(2) 0.0437(14) 0.0240(11) -0.0042(9) -0.0089(12) -0.0180(14)
 C01O 0.095(3) 0.0430(14) 0.0374(14) 0.0112(11) -0.0292(16) -0.0229(16)
 C01Q 0.080(2) 0.065(2) 0.0281(12) 0.0041(12) 0.0011(14) -0.0189(18)
 C01R 0.0272(14) 0.0344(14) 0.140(4) -0.0186(18) -0.0151(18) 0.0091(11)
 C01S 0.0531(19) 0.0327(13) 0.135(4) -0.0033(17) -0.057(2) 0.0135(13)
 C01T 0.099(3) 0.081(2) 0.0331(14) -0.0191(15) 0.0096(16) -0.041(2)
 C01U 0.147(4) 0.087(3) 0.0251(14) 0.0074(15) -0.022(2) -0.016(3)

_geom_special_details
;
 All esds (except the esd in the dihedral angle between two l.s. planes)
 are estimated using the full covariance matrix.  The cell esds are taken
 into account individually in the estimation of esds in distances, angles
 and torsion angles; correlations between esds in cell parameters are only
 used when they are defined by crystal symmetry.  An approximate (isotropic)
 treatment of cell esds is used for estimating esds involving l.s. planes.
;
loop_
  _geom_bond_atom_site_label_1
  _geom_bond_atom_site_label_2
  _geom_bond_distance
  _geom_bond_site_symmetry_2
  _geom_bond_publ_flag
 Si01 C005 1.873(2) . ?
 Si01 C00A 1.843(2) . ?
 Si01 C00B 1.877(2) . ?
 Si01 C00M 1.834(2) . ?
 Si02 C007 1.847(2) . ?
 Si02 C008 1.878(2) . ?
 Si02 C009 1.875(2) . ?
 Si02 C00N 1.839(2) . ?
 O003 C00F 1.387(3) . ?
 O003 C00T 1.390(3) . ?
 O004 C00S 1.386(3) . ?
 O004 C018 1.379(3) . ?
 C005 C00C 1.396(3) . ?
 C005 C00H 1.394(3) . ?
 N006 C00Y 1.377(3) . ?
 N006 C01D 1.448(4) . ?
 N006 C01M 1.444(4) . ?
 C007 C00F 1.393(3) . ?
 C007 C00R 1.406(3) . ?
 C008 C00G 1.397(3) . ?
 C008 C00Z 1.396(3) . ?
 C009 C00E 1.396(3) . ?
 C009 C00Q 1.399(3) . ?
 C00A C00S 1.393(3) . ?
 C00A C010 1.415(3) . ?
 C00B C00D 1.396(3) . ?
 C00B C00J 1.397(3) . ?
 C00C C00I 1.391(3) . ?
 C00D C00U 1.387(3) . ?
 C00E C00V 1.393(3) . ?
 C00F C01B 1.399(3) . ?
 C00G C00X 1.391(3) . ?
 C00H C011 1.401(3) . ?
 C00I C014 1.376(3) . ?
 C00J C00O 1.399(3) . ?
 N00K C016 1.371(3) . ?
 N00K C01O 1.451(4) . ?
 N00K C01Q 1.450(5) . ?
 C00L C00O 1.381(3) . ?
 C00L C00U 1.392(3) . ?
 C00M C013 1.405(3) . ?
 C00M C018 1.398(3) . ?
 C00N C00T 1.390(3) . ?
 C00N C015 1.414(3) . ?
 C00P C00R 1.380(3) . ?
 C00P C00Y 1.414(3) . ?
 C00Q C01C 1.392(3) . ?
 C00S C01I 1.401(3) . ?
 C00T C012 1.389(3) . ?
 C00V C01F 1.388(3) . ?
 C00X C019 1.387(4) . ?
 C00Y C01B 1.399(3) . ?
 C00Z C017 1.397(3) . ?
 C010 C01G 1.383(3) . ?
 C011 C014 1.391(3) . ?
 C012 C016 1.413(4) . ?
 C013 C01L 1.383(3) . ?
 C015 C01K 1.379(3) . ?
 C016 C01K 1.406(4) . ?
 C017 C019 1.386(4) . ?
 C018 C01J 1.394(3) . ?
 N01A C01H 1.380(3) . ?
 N01A C01R 1.447(5) . ?
 N01A C01S 1.451(5) . ?
 C01C C01F 1.387(4) . ?
 N01E C01N 1.380(3) . ?
 N01E C01T 1.453(6) . ?
 N01E C01U 1.447(6) . ?
 C01G C01H 1.403(4) . ?
 C01H C01I 1.398(4) . ?
 C01J C01N 1.388(5) . ?
 C01L C01N 1.412(4) . ?

loop_
  _geom_angle_atom_site_label_1
  _geom_angle_atom_site_label_2
  _geom_angle_atom_site_label_3
  _geom_angle
  _geom_angle_site_symmetry_1
  _geom_angle_site_symmetry_3
  _geom_angle_publ_flag
 C005 Si01 C00B 107.91(8) . . ?
 C00A Si01 C005 112.34(9) . . ?
 C00A Si01 C00B 112.36(9) . . ?
 C00M Si01 C005 112.83(9) . . ?
 C00M Si01 C00A 101.73(10) . . ?
 C00M Si01 C00B 109.65(10) . . ?
 C007 Si02 C008 111.15(9) . . ?
 C007 Si02 C009 112.77(9) . . ?
 C009 Si02 C008 106.55(9) . . ?
 C00N Si02 C007 101.39(10) . . ?
 C00N Si02 C008 112.21(10) . . ?
 C00N Si02 C009 112.88(9) . . ?
 C00F O003 C00T 125.61(17) . . ?
 C018 O004 C00S 125.89(17) . . ?
 C00C C005 Si01 119.62(15) . . ?
 C00H C005 Si01 122.45(15) . . ?
 C00H C005 C00C 117.65(18) . . ?
 C00Y N006 C01D 120.0(2) . . ?
 C00Y N006 C01M 119.4(2) . . ?
 C01M N006 C01D 118.4(2) . . ?
 C00F C007 Si02 121.07(15) . . ?
 C00F C007 C00R 114.88(18) . . ?
 C00R C007 Si02 123.86(16) . . ?
 C00G C008 Si02 119.79(16) . . ?
 C00Z C008 Si02 122.54(17) . . ?
 C00Z C008 C00G 117.5(2) . . ?
 C00E C009 Si02 119.72(15) . . ?
 C00E C009 C00Q 117.50(19) . . ?
 C00Q C009 Si02 122.71(16) . . ?
 C00S C00A Si01 121.02(18) . . ?
 C00S C00A C010 115.6(2) . . ?
 C010 C00A Si01 123.39(16) . . ?
 C00D C00B Si01 120.02(15) . . ?
 C00D C00B C00J 118.17(18) . . ?
 C00J C00B Si01 121.71(15) . . ?
 C00I C00C C005 121.8(2) . . ?
 C00U C00D C00B 121.1(2) . . ?
 C00V C00E C009 121.7(2) . . ?
 O003 C00F C007 125.17(18) . . ?
 O003 C00F C01B 111.98(19) . . ?
 C007 C00F C01B 122.8(2) . . ?
 C00X C00G C008 121.7(2) . . ?
 C005 C00H C011 120.9(2) . . ?
 C014 C00I C00C 119.8(2) . . ?
 C00B C00J C00O 120.9(2) . . ?
 C016 N00K C01O 120.0(3) . . ?
 C016 N00K C01Q 120.7(3) . . ?
 C01Q N00K C01O 117.9(2) . . ?
 C00O C00L C00U 119.9(2) . . ?
 C013 C00M Si01 123.27(17) . . ?
 C018 C00M Si01 121.04(18) . . ?
 C018 C00M C013 115.6(2) . . ?
 C00T C00N Si02 121.65(16) . . ?
 C00T C00N C015 115.2(2) . . ?
 C015 C00N Si02 123.14(17) . . ?
 C00L C00O C00J 119.9(2) . . ?
 C00R C00P C00Y 119.6(2) . . ?
 C01C C00Q C009 121.3(2) . . ?
 C00P C00R C007 124.3(2) . . ?
 O004 C00S C00A 125.0(2) . . ?
 O004 C00S C01I 112.8(2) . . ?
 C00A C00S C01I 122.2(2) . . ?
 O003 C00T C00N 124.88(19) . . ?
 C012 C00T O003 111.8(2) . . ?
 C012 C00T C00N 123.4(2) . . ?
 C00D C00U C00L 120.1(2) . . ?
 C01F C00V C00E 119.5(2) . . ?
 C019 C00X C00G 119.8(2) . . ?
 N006 C00Y C00P 121.1(2) . . ?
 N006 C00Y C01B 121.2(2) . . ?
 C01B C00Y C00P 117.7(2) . . ?
 C008 C00Z C017 121.2(2) . . ?
 C01G C010 C00A 123.4(2) . . ?
 C014 C011 C00H 119.9(2) . . ?
 C00T C012 C016 120.3(2) . . ?
 C01L C013 C00M 123.3(2) . . ?
 C00I C014 C011 120.0(2) . . ?
 C01K C015 C00N 123.2(2) . . ?
 N00K C016 C012 121.1(3) . . ?
 N00K C016 C01K 121.5(3) . . ?
 C01K C016 C012 117.4(2) . . ?
 C019 C017 C00Z 120.0(2) . . ?
 O004 C018 C00M 125.1(2) . . ?
 O004 C018 C01J 112.6(2) . . ?
 C01J C018 C00M 122.3(2) . . ?
 C017 C019 C00X 119.8(2) . . ?
 C01H N01A C01R 119.8(3) . . ?
 C01H N01A C01S 119.5(3) . . ?
 C01R N01A C01S 116.7(3) . . ?
 C00Y C01B C00F 120.7(2) . . ?
 C01F C01C C00Q 119.9(2) . . ?
 C01N N01E C01T 120.3(3) . . ?
 C01N N01E C01U 119.4(4) . . ?
 C01U N01E C01T 119.6(3) . . ?
 C01C C01F C00V 120.1(2) . . ?
 C010 C01G C01H 119.8(3) . . ?
 N01A C01H C01G 120.9(3) . . ?
 N01A C01H C01I 120.9(3) . . ?
 C01I C01H C01G 118.2(2) . . ?
 C01H C01I C00S 120.8(2) . . ?
 C01N C01J C018 121.0(3) . . ?
 C015 C01K C016 120.5(2) . . ?
 C013 C01L C01N 119.7(3) . . ?
 N01E C01N C01J 121.4(3) . . ?
 N01E C01N C01L 120.5(3) . . ?
 C01J C01N C01L 118.1(2) . . ?

_smtbx_masks_special_details       ?
loop_
  _smtbx_masks_void_nr
  _smtbx_masks_void_average_x
  _smtbx_masks_void_average_y
  _smtbx_masks_void_average_z
  _smtbx_masks_void_volume
  _smtbx_masks_void_count_electrons
  _smtbx_masks_void_content
 1 -0.269 0.000 0.000 362.0 107.2 ?

_shelx_res_file
;
TITL 20191111sekine_a.res in P-1
    20191111sekine.res
    created by SHELXL-2018/3 at 11:20:04 on 25-Jan-2020
REM Old TITL 20191111sekine_a.res in P-1
REM SHELXT solution in P-1: R1 0.195, Rweak 0.010, Alpha 0.060
REM <I/s> 0.000 for 0 systematic absences, Orientation as input
REM Formula found by SHELXT: C57 N6 O3 Si2
CELL 0.71073 12.4645 12.9987 16.7305 83.723 73.112 86.634
ZERR 5 0.0005 0.0005 0.0005 0.003 0.003 0.003
LATT 1
SFAC C H N O Si
UNIT 140 140 10 5 5

L.S. 20
PLAN  20
BOND
list 4
ABIN
fmap 2 53
acta
REM <olex2.extras>
REM <HklSrc "%.\\20191111Sekine.hkl">
REM </olex2.extras>

WGHT    0.154100    1.332500
FVAR       0.71473
SI01  5    0.653075    0.400713    0.711784    11.00000    0.02266    0.01929 =
         0.02335    0.00006   -0.00928    0.00188
SI02  5    0.871963    0.252782    0.267290    11.00000    0.01881    0.01939 =
         0.02542    0.00041   -0.00534    0.00054
O003  4    1.102971    0.199872    0.134015    11.00000    0.02762    0.04063 =
         0.02794    0.00031   -0.00126    0.00683
O004  4    0.742787    0.271165    0.852229    11.00000    0.05113    0.03808 =
         0.03736    0.00314   -0.02557    0.00773
C005  1    0.673069    0.540092    0.669947    11.00000    0.02277    0.02055 =
         0.02323   -0.00228   -0.00926    0.00298
N006  3    1.267545   -0.021849    0.311750    11.00000    0.03232    0.03231 =
         0.05459   -0.00132   -0.01708    0.01117
C007  1    0.994487    0.175554    0.283425    11.00000    0.02169    0.02012 =
         0.02780   -0.00149   -0.00653    0.00114
C008  1    0.742708    0.173196    0.299475    11.00000    0.02209    0.01673 =
         0.03206   -0.00077   -0.00709    0.00175
C009  1    0.838111    0.367638    0.329912    11.00000    0.02198    0.01901 =
         0.02519    0.00233   -0.00493   -0.00085
C00A  1    0.787385    0.328440    0.701062    11.00000    0.02353    0.02268 =
         0.03625   -0.00122   -0.01351    0.00116
C00B  1    0.562487    0.343422    0.656924    11.00000    0.02231    0.01880 =
         0.02629   -0.00109   -0.00918    0.00277
C00C  1    0.580923    0.601821    0.661096    11.00000    0.02836    0.02244 =
         0.03587   -0.00263   -0.01554    0.00292
AFIX  43
H00C  2    0.512598    0.570951    0.669381    11.00000   -1.20000
AFIX   0
C00D  1    0.587952    0.357920    0.569566    11.00000    0.02642    0.02907 =
         0.02578   -0.00211   -0.00736   -0.00286
AFIX  43
H00D  2    0.646835    0.399983    0.539273    11.00000   -1.20000
AFIX   0
C00E  1    0.737833    0.424104    0.335349    11.00000    0.02441    0.02586 =
         0.02904   -0.00029   -0.00732    0.00198
AFIX  43
H00E  2    0.686707    0.401296    0.310737    11.00000   -1.20000
AFIX   0
C00F  1    1.087825    0.157468    0.216166    11.00000    0.02233    0.02562 =
         0.02933   -0.00141   -0.00693    0.00056
C00G  1    0.690276    0.146309    0.384545    11.00000    0.02587    0.02130 =
         0.03369    0.00229   -0.00614    0.00018
AFIX  43
H00G  2    0.716346    0.173175    0.424497    11.00000   -1.20000
AFIX   0
C00H  1    0.775154    0.588225    0.654294    11.00000    0.02743    0.02383 =
         0.03965    0.00060   -0.01184    0.00025
AFIX  43
H00H  2    0.838289    0.548866    0.658730    11.00000   -1.20000
AFIX   0
C00I  1    0.588542    0.708250    0.640220    11.00000    0.03820    0.02493 =
         0.03758   -0.00331   -0.02162    0.00753
AFIX  43
H00I  2    0.525534    0.747858    0.635846    11.00000   -1.20000
AFIX   0
C00J  1    0.472652    0.280949    0.700794    11.00000    0.03017    0.02192 =
         0.02851    0.00135   -0.00896   -0.00072
AFIX  43
H00J  2    0.453665    0.271015    0.759057    11.00000   -1.20000
AFIX   0
N00K  3    1.032451    0.377522   -0.108027    11.00000    0.07028    0.05383 =
         0.02723    0.00845   -0.01024   -0.01453
C00L  1    0.438298    0.247727    0.571824    11.00000    0.03175    0.02817 =
         0.03991   -0.01244   -0.01298    0.00037
AFIX  43
H00L  2    0.397675    0.215598    0.543409    11.00000   -1.20000
AFIX   0
C00M  1    0.588103    0.383486    0.825595    11.00000    0.03273    0.02536 =
         0.02681   -0.00040   -0.01135   -0.00149
C00N  1    0.918544    0.289218    0.153444    11.00000    0.02753    0.02491 =
         0.02734    0.00041   -0.00674   -0.00071
C00O  1    0.410865    0.233133    0.658300    11.00000    0.03143    0.02142 =
         0.04167   -0.00179   -0.01039   -0.00381
AFIX  43
H00O  2    0.351377    0.191560    0.688251    11.00000   -1.20000
AFIX   0
C00P  1    1.085502    0.059392    0.372308    11.00000    0.02776    0.02490 =
         0.03776    0.00264   -0.01176    0.00124
AFIX  43
H00P  2    1.083013    0.027497    0.425332    11.00000   -1.20000
AFIX   0
C00Q  1    0.912001    0.403263    0.369014    11.00000    0.02918    0.02701 =
         0.04056   -0.00216   -0.01524   -0.00059
AFIX  43
H00Q  2    0.978867    0.366539    0.367145    11.00000   -1.20000
AFIX   0
C00R  1    0.998232    0.124191    0.361043    11.00000    0.02540    0.02509 =
         0.03109    0.00165   -0.00708    0.00068
AFIX  43
H00R  2    0.937981    0.134549    0.407851    11.00000   -1.20000
AFIX   0
C00S  1    0.811978    0.274331    0.770500    11.00000    0.03447    0.02332 =
         0.04155   -0.00226   -0.02116    0.00155
C00T  1    1.024562    0.260867    0.104497    11.00000    0.03082    0.02574 =
         0.02767   -0.00043   -0.00606   -0.00121
C00U  1    0.526855    0.310608    0.527255    11.00000    0.03416    0.03475 =
         0.02951   -0.00922   -0.00981   -0.00112
AFIX  43
H00U  2    0.545072    0.320906    0.469032    11.00000   -1.20000
AFIX   0
C00V  1    0.712382    0.513723    0.376685    11.00000    0.03211    0.02565 =
         0.03651   -0.00224   -0.00880    0.00645
AFIX  43
H00V  2    0.645407    0.550492    0.379071    11.00000   -1.20000
AFIX   0
C00X  1    0.600122    0.080411    0.410996    11.00000    0.02736    0.02417 =
         0.04519    0.00677   -0.00381   -0.00115
AFIX  43
H00X  2    0.567375    0.062759    0.467967    11.00000   -1.20000
AFIX   0
C00Y  1    1.178703    0.041828    0.302701    11.00000    0.02757    0.02083 =
         0.04570   -0.00292   -0.01388    0.00364
C00Z  1    0.700215    0.132507    0.241387    11.00000    0.02961    0.02973 =
         0.03918   -0.00643   -0.01124   -0.00147
AFIX  43
H00Z  2    0.733389    0.149152    0.184335    11.00000   -1.20000
AFIX   0
C010  1    0.869919    0.320500    0.623259    11.00000    0.02410    0.02795 =
         0.04563   -0.00359   -0.00753    0.00259
AFIX  43
H010  2    0.857123    0.356058    0.575396    11.00000   -1.20000
AFIX   0
C011  1    0.783874    0.695098    0.631971    11.00000    0.03430    0.02554 =
         0.05184    0.00295   -0.01497   -0.00554
AFIX  43
H011  2    0.852634    0.726177    0.621105    11.00000   -1.20000
AFIX   0
C012  1    1.064846    0.291122    0.019130    11.00000    0.03706    0.03753 =
         0.02747   -0.00111   -0.00339   -0.00397
AFIX  43
H012  2    1.137441    0.271933   -0.010298    11.00000   -1.20000
AFIX   0
C013  1    0.482821    0.427087    0.865411    11.00000    0.04093    0.03676 =
         0.03027   -0.00452   -0.00705    0.00223
AFIX  43
H013  2    0.447015    0.471345    0.833075    11.00000   -1.20000
AFIX   0
C014  1    0.689610    0.754689    0.626073    11.00000    0.04546    0.02054 =
         0.03993    0.00094   -0.02037   -0.00106
AFIX  43
H014  2    0.694901    0.825896    0.612571    11.00000   -1.20000
AFIX   0
C015  1    0.852168    0.350677    0.109851    11.00000    0.03773    0.03344 =
         0.03330    0.00393   -0.01200    0.00230
AFIX  43
H015  2    0.780552    0.371711    0.139890    11.00000   -1.20000
AFIX   0
C016  1    0.995955    0.350927   -0.023152    11.00000    0.05350    0.03475 =
         0.02661    0.00331   -0.01100   -0.00991
C017  1    0.608791    0.067253    0.267346    11.00000    0.03200    0.03243 =
         0.05555   -0.01192   -0.01733   -0.00160
AFIX  43
H017  2    0.581235    0.041383    0.227730    11.00000   -1.20000
AFIX   0
C018  1    0.639282    0.320421    0.878026    11.00000    0.04618    0.02708 =
         0.02748   -0.00132   -0.01747   -0.00246
C019  1    0.559196    0.041097    0.352139    11.00000    0.02672    0.01868 =
         0.06786   -0.00026   -0.01066   -0.00275
AFIX  43
H019  2    0.498645   -0.002691    0.369533    11.00000   -1.20000
AFIX   0
N01A  3    1.089962    0.152176    0.679054    11.00000    0.03960    0.03256 =
         0.11023   -0.01075   -0.03313    0.01337
C01B  1    1.178187    0.092389    0.224595    11.00000    0.02461    0.02940 =
         0.03788   -0.00480   -0.00624    0.00553
AFIX  43
H01Q  2    1.238575    0.082651    0.177733    11.00000   -1.20000
AFIX   0
C01C  1    0.887483    0.492554    0.410661    11.00000    0.04016    0.02883 =
         0.04367   -0.00555   -0.01787   -0.00361
AFIX  43
H01R  2    0.937876    0.515194    0.436016    11.00000   -1.20000
AFIX   0
C01D  1    1.261449   -0.080546    0.391573    11.00000    0.03814    0.02424 =
         0.06983    0.00514   -0.02642    0.00151
AFIX 137
H01S  2    1.259177   -0.033895    0.432769    11.00000   -1.50000
H01T  2    1.326222   -0.126020    0.385756    11.00000   -1.50000
H01U  2    1.194905   -0.120641    0.409118    11.00000   -1.50000
AFIX   0
N01E  3    0.428031    0.316039    1.084964    11.00000    0.10534    0.07244 =
         0.02317   -0.00350    0.00129   -0.01194
C01F  1    0.787784    0.547687    0.414275    11.00000    0.04468    0.02222 =
         0.03778   -0.00509   -0.01121    0.00124
AFIX  43
H01V  2    0.771420    0.607487    0.441916    11.00000   -1.20000
AFIX   0
C01G  1    0.968658    0.262597    0.614680    11.00000    0.02777    0.02907 =
         0.06608   -0.01141   -0.00863    0.00554
AFIX  43
H01G  2    1.019899    0.259241    0.561992    11.00000   -1.20000
AFIX   0
C01H  1    0.991227    0.208965    0.685719    11.00000    0.03076    0.02395 =
         0.08007   -0.00999   -0.02451    0.00538
C01I  1    0.911583    0.215586    0.763640    11.00000    0.04801    0.02359 =
         0.06895   -0.00303   -0.03927    0.00536
AFIX  43
H01I  2    0.924895    0.180557    0.811510    11.00000   -1.20000
AFIX   0
C01J  1    0.588328    0.300402    0.963921    11.00000    0.06992    0.03857 =
         0.02583    0.00184   -0.01945   -0.00721
AFIX  43
H01J  2    0.625959    0.259194    0.996772    11.00000   -1.20000
AFIX   0
C01K  1    0.888472    0.380918    0.024993    11.00000    0.05100    0.03739 =
         0.03467    0.00822   -0.01842   -0.00362
AFIX  43
H01W  2    0.841472    0.421490   -0.000609    11.00000   -1.20000
AFIX   0
C01L  1    0.429752    0.407503    0.950269    11.00000    0.04959    0.04874 =
         0.03167   -0.00925    0.00024   -0.00534
AFIX  43
H01L  2    0.359825    0.437936    0.973722    11.00000   -1.20000
AFIX   0
C01M  1    1.351472   -0.052290    0.237892    11.00000    0.03046    0.03224 =
         0.06909   -0.00729   -0.01505    0.01084
AFIX 137
H01X  2    1.315610   -0.081116    0.202156    11.00000   -1.50000
H01Y  2    1.402051   -0.103173    0.254256    11.00000   -1.50000
H     2    1.392550    0.007181    0.208162    11.00000   -1.50000
AFIX   0
C01N  1    0.482257    0.341069    1.001133    11.00000    0.07672    0.04369 =
         0.02396   -0.00423   -0.00893   -0.01804
C01O  1    0.965298    0.448112   -0.148584    11.00000    0.09503    0.04296 =
         0.03737    0.01118   -0.02922   -0.02290
AFIX 137
H01Z  2    0.893002    0.419485   -0.139608    11.00000   -1.50000
HA    2    1.002227    0.458106   -0.207708    11.00000   -1.50000
HB    2    0.956250    0.513434   -0.125261    11.00000   -1.50000
AFIX   0
C01Q  1    1.147293    0.355284   -0.155296    11.00000    0.08016    0.06490 =
         0.02806    0.00415    0.00105   -0.01892
AFIX 137
H01   2    1.197438    0.390731   -0.134379    11.00000   -1.50000
HC    2    1.157814    0.378334   -0.213492    11.00000   -1.50000
HD    2    1.162675    0.282061   -0.149318    11.00000   -1.50000
AFIX   0
C01R  1    1.159569    0.127749    0.597415    11.00000    0.02719    0.03437 =
         0.14004   -0.01857   -0.01509    0.00909
AFIX 137
H01A  2    1.116670    0.090947    0.571093    11.00000   -1.50000
H01B  2    1.222865    0.085429    0.603794    11.00000   -1.50000
H01C  2    1.185357    0.190664    0.563185    11.00000   -1.50000
AFIX   0
C01S  1    1.103802    0.085313    0.750953    11.00000    0.05306    0.03274 =
         0.13461   -0.00327   -0.05695    0.01355
AFIX 137
H01D  2    1.093628    0.125467    0.797608    11.00000   -1.50000
H01E  2    1.177775    0.054029    0.737243    11.00000   -1.50000
H01F  2    1.049159    0.032215    0.765564    11.00000   -1.50000
AFIX   0
C01T  1    0.320023    0.364434    1.123613    11.00000    0.09874    0.08147 =
         0.03314   -0.01911    0.00956   -0.04093
AFIX 137
H01H  2    0.328736    0.437392    1.123235    11.00000   -1.50000
H01K  2    0.291517    0.334431    1.180455    11.00000   -1.50000
H01M  2    0.268436    0.353462    1.092692    11.00000   -1.50000
AFIX   0
C01U  1    0.486718    0.253967    1.137122    11.00000    0.14660    0.08676 =
         0.02510    0.00743   -0.02169   -0.01588
AFIX 137
H01N  2    0.507586    0.187800    1.115798    11.00000   -1.50000
H01O  2    0.438598    0.244321    1.193586    11.00000   -1.50000
H01P  2    0.552893    0.288614    1.136574    11.00000   -1.50000
AFIX   0
HKLF 4


REM  20191111sekine_a.res in P-1
REM wR2 = 0.2555, GooF = S = 1.058, Restrained GooF = 1.058 for all data
REM R1 = 0.0870 for 11159 Fo > 4sig(Fo) and 0.1067 for all 14757 data
REM 585 parameters refined using 0 restraints

END

WGHT      0.1541      1.3325

REM Highest difference peak  0.507,  deepest hole -1.075,  1-sigma level  0.141
Q1    1   0.7595  0.2543  0.3354  11.00000  0.05    0.51
Q2    1   0.3117  0.2697  1.2098  11.00000  0.05    0.46
Q3    1   0.3808  0.1212  0.4752  11.00000  0.05    0.45
Q4    1   0.7655  0.2485  0.2866  11.00000  0.05    0.45
Q5    1   0.7509  0.3103  0.3530  11.00000  0.05    0.44
Q6    1   0.7278  0.2680  0.3378  11.00000  0.05    0.43
Q7    1   0.5943  0.8449  0.6811  11.00000  0.05    0.43
Q8    1   0.8399  0.1625  0.3046  11.00000  0.05    0.43
Q9    1   0.5368  0.4831  0.7858  11.00000  0.05    0.43
Q10   1   0.3506  0.2758  1.2032  11.00000  0.05    0.42
Q11   1   0.4587  0.0565  0.4589  11.00000  0.05    0.42
Q12   1   0.8743  0.1348  0.3579  11.00000  0.05    0.42
Q13   1   0.6201  0.2921  0.4568  11.00000  0.05    0.41
Q14   1   1.0782  0.4505 -0.2185  11.00000  0.05    0.41
Q15   1   1.3613 -0.1839  0.3228  11.00000  0.05    0.41
Q16   1   0.8205  0.1592  0.3717  11.00000  0.05    0.40
Q17   1   0.8615  0.6425  0.7032  11.00000  0.05    0.40
Q18   1   0.6801  0.2957  0.4737  11.00000  0.05    0.40
Q19   1   0.8430  0.5412  0.3414  11.00000  0.05    0.39
Q20   1   0.3002  0.2434  1.2676  11.00000  0.05    0.38
;
_shelx_res_checksum                63073
_shelx_hkl_file
;
   0   0   2 2005.33   16.34
   0   0  -2 2007.10   14.21
   0   0   4 3475.32   29.82
   0   0   4 3396.19   26.02
   0   0  -4 3956.87   34.22
   0   0   4 4791.31   42.67
   0   0  -4 4721.93   41.19
   0   0  -4 3461.02   26.59
   0   0  -5  180.37    8.22
   0   0  -5  201.10    7.09
   0   0   5  180.49    6.81
   0   0  -5  210.54    7.50
   0   0   5  221.57   10.17
   0   0  -5  178.44    8.91
   0   0   5  184.95    6.68
   0   0   5  164.69    7.17
   0   0  -6  932.91   17.39
   0   0  -6  949.71   22.02
   0   0  -6  878.55   16.48
   0   0   6  907.86   18.53
   0   0   6  823.53   15.75
   0   0   6  872.50   15.96
   0   0   7 1767.79   25.36
   0   0   7 2161.67   26.97
   0   0  -7 2135.31   35.57
   0   0   7 2418.93   39.80
   0   0  -7 2092.51   33.51
   0   0  -7 2453.29   30.87
   0   0  -7 1915.76   26.79
   0   0   7 1612.60   27.42
   0   0   8 2174.61   30.23
   0   0   8 2480.94   31.37
   0   0  -8 2628.24   34.43
   0   0  -8 2412.05   32.18
   0   0  -8 2556.00   41.24
   0   0   8 2057.89   32.69
   0   0   9  403.35   15.34
   0   0  -9  405.11   17.39
   0   0   9  436.76   14.40
   0   0   9  430.38   14.00
   0   0  10    1.56    2.09
   0   0 -10   -3.92    2.79
   0   0 -10    3.89    2.18
   0   0  10    1.03    1.52
   0   0  11    0.97    1.05
   0   0  11    1.64    1.43
   0   0 -11    1.96    2.84
   0   0 -11    3.72    2.36
   0   0 -12  124.26   11.33
   0   0  12  134.55   10.28
   0   0  12  137.24    9.62
   0   0  13    2.67    1.94
   0   0 -13    5.91    2.40
   0   0  13    3.92    2.22
   0   0 -13    6.44    2.30
   0   0 -14  119.95   12.01
   0   0  14  169.49   11.60
   0   0  14  131.04   11.10
   0   0 -14  176.89   12.86
   0   0 -15    6.53    2.58
   0   0  15    8.69    3.35
   0   0  15   10.45    3.21
   0   0 -15   11.94    3.98
   0   0  16   51.00    7.60
   0   0  16   67.77    8.20
   0   0 -16   64.31    8.84
   0   0 -16   52.07    8.94
   0   0 -17    3.14    2.88
   0   0  17    7.65    3.62
   0   0  17    3.86    2.91
   0   0 -18    5.17    3.37
   0   0 -18   10.91    4.88
   0   0  18    9.15    3.40
   0   0  18    7.78    3.56
   0   0 -19    7.12    5.31
   0   0  19    2.89    2.64
   0   0  19   -2.16    2.21
   0   0  20   17.94    4.83
   0   0  20   24.66    6.45
   0   0 -20   20.30    6.51
   0   0  21   29.36    6.84
   0   0 -21   25.31    7.60
   0  -1  21  129.06   14.63
   0   1 -21  126.43   15.99
   0  -1  20   49.21    8.95
   0   1 -20   56.09   10.95
   0   1 -19   28.25    7.89
   0  -1  19   27.85    5.75
   0  -1  19   37.02    7.46
   0  -1  18   68.50    9.75
   0   1 -18   77.24    9.60
   0   1 -18   55.17   10.08
   0  -1  18   71.37    8.92
   0   1 -17   12.87    5.36
   0   1 -17   11.23    3.75
   0  -1  17    9.23    4.14
   0  -1  17   10.19    3.54
   0  -1  16  630.42   24.59
   0   1 -16  640.95   26.20
   0   1 -15    6.45    4.03
   0  -1  15   -0.61    1.73
   0  -1  15    3.90    2.46
   0   1 -15    6.81    2.54
   0  -1  14  110.23   10.33
   0   1 -14  139.04   11.46
   0  -1  14  131.83   10.49
   0   1 -13   96.93    9.50
   0   1 -13   78.15    9.59
   0  -1  13   78.21    8.51
   0  -1  13  105.88    9.14
   0  -1  12  263.34   14.66
   0  -1  12  297.31   14.69
   0   1 -12  248.18   15.72
   0   1 -11    5.87    3.52
   0  -1  11    8.10    2.52
   0  -1  11    6.00    2.20
   0   1 -11   12.21    3.01
   0  -1  10   21.40    3.99
   0  -1  10   23.52    3.64
   0   1 -10   24.11    4.83
   0  -1  10   22.10    3.71
   0   1 -10   28.14    4.42
   0  -1   9  509.63   15.86
   0  -1   9  490.00   14.89
   0  -1   8    4.16    1.25
   0   1  -8    5.60    1.71
   0  -1   8    6.66    1.93
   0   1  -8    5.92    1.67
   0  -1   8    4.26    1.83
   0   1  -8   11.01    3.44
   0  -1   7 1365.66   22.69
   0   1  -7 1299.95   22.23
   0   1  -7 1226.89   26.71
   0  -1   7 1343.13   25.15
   0  -1   7 1541.26   23.67
   0   1  -7 1643.76   26.43
   0  -1   6  333.33   10.44
   0   1  -6  316.40   12.59
   0   1  -6  386.95   11.91
   0   1  -6  319.58   11.98
   0   1  -6  340.85   10.29
   0  -1   6  318.44   10.01
   0  -1   6  338.96   14.21
   0  -1   6  278.83   10.45
   0  -1   5   40.73    3.36
   0  -1   5   45.91    4.68
   0  -1   5   34.67    3.44
   0   1  -5   40.43    3.18
   0   1  -5   30.66    3.69
   0  -1   5   40.03    3.33
   0   1  -5   38.86    3.76
   0   1  -5   43.27    3.84
   0   1  -4 5838.01   41.05
   0  -1   4 5499.96   38.97
   0   1  -3  201.19    7.28
   0  -1   3  313.46    7.66
   0  -1   3  326.49    8.32
   0  -1   3  264.39    8.79
   0  -1   3  260.24    6.75
   0   1  -3  285.43    7.60
   0   1  -3  228.38    6.16
   0   1  -3  311.27    8.38
   0  -1   2  157.37    4.51
   0  -1   2  150.00    4.82
   0  -1   2  146.10    4.70
   0  -1   2  157.52    5.67
   0  -1   2  144.53    3.77
   0   1  -2  155.44    5.45
   0   1  -2  146.75    4.86
   0   1  -1  109.97    3.37
   0  -1   1  118.43    3.77
   0   1  -1  112.67    3.70
   0   1  -1   97.61    3.28
   0  -1   1  111.32    3.27
   0  -1   1   93.85    2.66
   0   1   0   55.92    2.16
   0  -1   0   27.20    1.41
   0   1   1   33.60    1.71
   0   1   1   27.86    1.60
   0  -1  -1   34.29    1.75
   0   1   1   32.24    1.76
   0  -1  -1   30.87    1.74
   0   1   2  145.79    4.40
   0  -1  -2  106.67    3.74
   0  -1  -2  145.71    5.08
   0  -1  -2  118.76    4.62
   0   1   2  181.30    6.07
   0   1   2  152.74    4.81
   0   1   2  134.99    4.01
   0  -1  -2  151.59    4.43
   0  -1  -3 1139.33   16.13
   0   1   3  787.09   11.93
   0   1   3  802.42   11.66
   0   1   3  940.19   13.83
   0  -1  -3  850.36   12.03
   0   1   3 1119.46   18.63
   0  -1  -3  694.98   10.98
   0  -1  -3 1047.02   17.56
   0   1   4 2069.54   23.80
   0  -1  -4 2431.87   27.41
   0   1   4 2471.41   31.19
   0  -1  -4 2039.27   20.73
   0   1   4 1761.06   19.57
   0  -1  -4 2129.10   27.60
   0   1   4 1940.92   20.35
   0  -1  -4 1801.73   19.81
   0   1   5 2951.75   27.53
   0   1   5 2681.30   30.04
   0  -1  -5 3271.63   35.40
   0  -1  -5 2915.95   27.99
   0   1   5 3897.58   44.11
   0  -1  -5 3580.39   38.82
   0  -1  -5 2676.34   26.99
   0   1   5 2649.68   26.59
   0  -1  -6 1446.33   21.54
   0  -1  -6 1632.07   22.82
   0   1   6 1266.04   22.63
   0   1   6 1520.98   21.54
   0   1   6 1443.93   21.55
   0  -1  -6 1767.52   28.31
   0  -1  -6 1737.42   29.50
   0  -1  -7  535.43   14.07
   0  -1  -7  543.48   16.96
   0   1   7  363.23   11.75
   0   1   7  695.46   21.94
   0   1   7  521.24   15.53
   0   1   7  407.90   12.11
   0  -1  -7  569.00   18.25
   0  -1  -7  537.20   14.43
   0   1   8  691.99   17.21
   0   1   8  741.84   19.41
   0  -1  -8  853.40   19.23
   0  -1  -8  771.54   18.11
   0   1   8  634.12   16.09
   0  -1  -8  858.24   24.48
   0   1   9  311.42   13.17
   0  -1  -9  367.29   17.00
   0   1   9  348.11   12.94
   0   1   9  328.60   12.46
   0  -1  -9  382.98   13.96
   0  -1 -10  934.65   23.36
   0   1  10  924.82   22.13
   0  -1 -10  908.87   27.64
   0  -1 -11   13.55    3.31
   0   1  11   11.77    2.72
   0   1  11   10.67    2.97
   0  -1 -11   16.17    4.93
   0   1  12  258.72   13.20
   0   1  12  222.54   13.37
   0  -1 -12  237.75   15.39
   0   1  13  185.33   11.72
   0   1  13  172.70   12.12
   0  -1 -13  164.65   13.45
   0  -1 -13  210.63   13.13
   0  -1 -14   12.04    4.11
   0   1  14    7.25    2.49
   0  -1 -14    6.09    3.61
   0   1  14    8.11    2.52
   0   1  15   16.69    4.20
   0  -1 -15   30.00    7.08
   0  -1 -15   24.91    5.07
   0   1  15   18.10    4.08
   0   1  16   27.00    5.65
   0  -1 -16   35.26    6.56
   0   1  16   24.81    4.96
   0  -1 -16   27.43    6.84
   0  -1 -17   10.10    4.49
   0   1  17   17.05    4.67
   0   1  17   17.28    4.36
   0  -1 -17   16.61    4.87
   0  -1 -18   11.43    4.73
   0   1  18   11.82    3.66
   0   1  18    9.54    4.05
   0  -1 -19    4.84    3.58
   0  -1 -19    3.59    4.40
   0   1  19   11.06    4.10
   0   1  19    9.70    3.96
   0   1  20   17.65    5.11
   0  -1 -20   15.40    6.08
   0   1  20   22.22    6.01
   0  -1 -21    0.41    3.77
   0   1  21   -4.18    3.32
   0   1  22   22.32    6.64
   0   2 -21   -4.47    4.92
   0  -2  21   -2.72    3.90
   0   2 -20    5.60    5.69
   0  -2  20   10.69    4.87
   0   2 -19    9.11    5.55
   0  -2  19   13.03    4.99
   0  -2  18   24.13    5.64
   0  -2  18   24.51    6.04
   0   2 -18   14.58    6.09
   0  -2  17   43.95    6.81
   0  -2  17   39.63    7.47
   0   2 -17   39.82    7.38
   0   2 -16  133.40   11.41
   0   2 -16  124.35   13.20
   0  -2  16  135.43   12.79
   0  -2  16  140.76   11.77
   0  -2  15   82.14    8.72
   0   2 -15   70.15    9.69
   0   2 -15   80.41    8.68
   0  -2  15   63.32    8.47
   0  -2  14   26.84    5.22
   0   2 -14   21.78    5.70
   0  -2  14   28.68    4.92
   0   2 -14   29.26    4.94
   0  -2  13  498.26   21.55
   0   2 -13  477.35   22.90
   0   2 -12   -2.09    2.83
   0  -2  12   -0.19    1.81
   0   2 -12    4.27    2.51
   0  -2  12   -0.87    2.09
   0   2 -11   62.32    6.75
   0   2 -11   48.09    7.08
   0  -2  11   46.55    5.68
   0  -2  11   41.47    5.87
   0   2 -10    8.10    2.55
   0  -2  10    6.65    2.12
   0  -2  10    8.95    2.48
   0   2 -10    8.56    3.32
   0  -2  10   10.35    2.71
   0   2  -9   29.27    4.27
   0   2  -9   13.84    3.61
   0  -2   9   20.55    3.35
   0  -2   9   24.06    3.55
   0  -2   9   23.06    4.04
   0  -2   8  513.38   14.82
   0   2  -8  552.10   16.32
   0   2  -8  474.17   14.31
   0  -2   8  500.50   15.27
   0   2  -8  357.17   15.50
   0  -2   8  418.66   15.28
   0   2  -7  207.05   11.38
   0  -2   7  248.27    9.93
   0  -2   7  228.71    9.71
   0   2  -7  222.42    9.24
   0  -2   7  200.10    9.91
   0   2  -7  245.97   10.10
   0  -2   6  203.30   11.35
   0   2  -6  190.08    9.98
   0   2  -6  209.30    8.37
   0  -2   6  190.10    9.05
   0   2  -6  188.05    9.24
   0  -2   6  212.70    8.89
   0   2  -6  241.40    9.34
   0  -2   6  221.48    8.73
   0  -2   5 1821.60   20.31
   0  -2   5 1906.35   24.01
   0  -2   5 1726.00   25.38
   0  -2   5 2219.68   33.49
   0   2  -5 1836.72   28.70
   0  -2   5 2184.59   26.79
   0   2  -5 1741.16   25.96
   0   2  -5 1980.54   24.16
   0   2  -4  508.35   14.02
   0   2  -4  396.41   10.20
   0  -2   4  411.04    9.10
   0  -2   4  486.29   11.67
   0   2  -4  439.92   12.70
   0  -2   4  453.47   13.52
   0  -2   4  315.68   10.01
   0   2  -4  513.55   12.61
   0  -2   3  204.69    5.92
   0   2  -3  282.59    7.85
   0   2  -3  245.02    7.88
   0   2  -3  231.30    8.46
   0   2  -3  237.83    8.51
   0  -2   3  247.65    7.92
   0  -2   3  239.67    8.75
   0   2  -3  282.55    7.09
   0   2  -2 1058.40   15.95
   0   2  -2  804.21   12.76
   0   2  -2  882.42   14.03
   0  -2   2  874.00   14.63
   0  -2   2 1028.85   16.58
   0  -2   2  801.29   10.80
   0   2  -2  761.43   11.14
   0  -2   2  874.55   13.20
   0   2  -1  459.12    8.33
   0   2  -1  445.57    8.40
   0   2  -1  548.82   10.17
   0  -2   1  553.95    9.27
   0  -2   1  510.28    8.39
   0  -2   1  567.02   10.68
   0   2  -1  572.90    9.27
   0  -2   0 1371.84   12.05
   0  -2   0 1301.85   12.50
   0   2   0 1400.24   13.94
   0  -2   0 1463.59   14.13
   0  -2   0 1385.67   15.74
   0   2   0 1385.04   11.79
   0   2   1 1368.08   11.58
   0   2   1 1499.22   15.34
   0   2   1 1255.21   12.35
   0  -2  -1 1074.94   12.95
   0  -2  -1 1560.52   13.88
   0  -2  -1 1366.23   11.76
   0   2   1 1601.67   16.49
   0  -2  -1 1635.89   16.84
   0  -2  -2  286.63    7.28
   0   2   2  237.81    6.62
   0   2   2  314.70    7.38
   0   2   2  270.60    7.18
   0   2   2  335.09    7.65
   0  -2  -2  262.89    7.16
   0  -2  -3 2562.03   26.57
   0   2   3 2162.40   21.53
   0  -2  -3 3030.47   26.99
   0  -2  -3 2419.72   23.93
   0   2   3 2427.67   23.87
   0  -2  -3 2789.53   24.61
   0   2   3 2227.36   22.47
   0  -2  -4 2059.06   22.52
   0  -2  -4 2912.87   30.27
   0   2   4 2096.26   22.76
   0  -2  -4  633.96   15.53
   0  -2  -4 2263.04   24.48
   0   2   4 3958.02   40.21
   0   2   4 2566.07   27.35
   0   2   4 2691.13   26.56
   0   2   5   83.48    4.90
   0  -2  -5   71.58    4.70
   0  -2  -5   75.33    4.88
   0   2   5   77.57    5.21
   0  -2  -5   78.82    5.61
   0   2   5   67.02    4.63
   0   2   5   67.50    5.91
   0  -2  -6  618.57   17.23
   0  -2  -6  495.31   12.99
   0   2   6  605.71   19.12
   0  -2  -6  561.24   13.91
   0   2   6  537.93   13.77
   0   2   6  715.88   15.53
   0   2   6  666.20   16.50
   0  -2  -6  604.58   18.15
   0  -2  -7  132.86    7.20
   0   2   7  142.62    7.48
   0  -2  -7  185.78   10.25
   0  -2  -7  167.93    9.87
   0   2   7  145.46    8.29
   0  -2  -7  139.16    7.31
   0   2   7  143.23    7.51
   0   2   7  207.89   11.88
   0   2   8 2943.85   36.64
   0  -2  -8 2498.56   33.65
   0  -2  -8 3314.08   46.98
   0  -2  -8 3192.15   37.88
   0   2   8 2640.40   34.27
   0   2   8 2796.47   38.69
   0   2   9   11.82    2.90
   0   2   9   10.29    2.35
   0  -2  -9    4.00    1.84
   0  -2  -9    6.07    3.16
   0  -2 -10  734.97   20.74
   0   2  10  684.81   21.17
   0   2  10  687.94   19.66
   0  -2 -10  729.84   25.03
   0   2  11  706.10   20.83
   0  -2 -11  715.36   26.43
   0  -2 -11  702.32   21.80
   0   2  12  360.88   15.66
   0  -2 -12  319.05   17.99
   0   2  12  320.45   15.58
   0  -2 -12  356.71   16.35
   0  -2 -13  637.75   26.03
   0   2  13  624.32   22.98
   0   2  13  698.15   22.46
   0   2  14  144.54   11.77
   0  -2 -14  141.15   11.68
   0  -2 -14  134.57   12.89
   0   2  14  158.74   11.16
   0  -2 -15   88.54    9.52
   0   2  15   74.54    8.84
   0   2  15   82.30    8.55
   0  -2 -15   58.60    8.98
   0  -2 -16  214.68   15.07
   0   2  16  186.03   13.13
   0   2  16  175.10   13.74
   0  -2 -16  179.56   15.50
   0   2  17   51.59    7.77
   0  -2 -17   65.76    8.88
   0   2  17   65.78    8.09
   0  -2 -17   45.68    8.22
   0  -2 -18    7.32    5.41
   0  -2 -18    0.67    2.80
   0   2  18   -0.44    1.63
   0   2  18    6.69    3.13
   0   2  19    3.07    2.65
   0  -2 -19   -1.98    3.55
   0   2  19    1.21    2.59
   0  -2 -19    3.25    3.49
   0   2  20   39.93    7.41
   0   2  20   29.58    6.84
   0  -2 -20   24.94    7.98
   0   2  21    3.14    2.24
   0  -2 -21   -1.29    3.93
   0   2  22    4.08    3.11
   0   3 -20    6.56    5.47
   0  -3  20    9.43    4.37
   0   3 -19   -4.88    3.27
   0  -3  19   -1.17    2.12
   0   3 -19   -0.30    2.34
   0  -3  18   -2.70    3.02
   0   3 -18   -2.40    4.64
   0   3 -18   -0.88    3.59
   0  -3  17    4.12    2.19
   0   3 -17    5.44    4.42
   0   3 -17   -0.83    2.14
   0  -3  17    2.91    2.98
   0  -3  16   14.38    4.22
   0  -3  16   16.87    4.04
   0   3 -16    9.03    5.03
   0   3 -16   15.29    5.22
   0   3 -15   95.48   11.81
   0   3 -15  114.89   11.79
   0  -3  15  139.53    9.84
   0  -3  15  102.05   10.51
   0   3 -14   11.68    4.41
   0  -3  14   14.00    3.23
   0  -3  14   13.84    3.94
   0  -3  13   88.98    7.36
   0  -3  13   87.89    9.28
   0   3 -13   75.88    9.76
   0  -3  12  151.70   11.60
   0  -3  12  167.82    9.62
   0   3 -12  135.32   11.89
   0  -3  11   -0.31    1.86
   0  -3  11    1.06    1.41
   0   3 -10  333.63   17.10
   0  -3  10  373.81   16.41
   0  -3   9  105.12    7.38
   0   3  -9   96.05    8.86
   0  -3   9   94.24    7.96
   0  -3   9  111.92    6.91
   0   3  -9   84.08    8.47
   0  -3   8  934.69   21.15
   0   3  -8  893.86   25.23
   0  -3   8  843.72   22.63
   0  -3   8  878.70   18.46
   0  -3   7  952.39   21.06
   0   3  -7  998.12   25.38
   0   3  -7  874.81   19.26
   0   3  -7 1078.22   25.55
   0  -3   7  796.58   20.41
   0  -3   7  960.88   18.01
   0   3  -6 2654.30   38.83
   0  -3   6 2669.96   28.65
   0  -3   5  718.42   17.29
   0   3  -5  779.72   16.76
   0   3  -5  929.08   21.34
   0   3  -5  741.46   18.97
   0  -3   5  955.76   22.86
   0  -3   5  854.77   17.85
   0   3  -5  720.78   17.19
   0  -3   5  759.66   14.69
   0   3  -4  229.43    7.64
   0   3  -4  220.20    8.75
   0   3  -4  186.10    8.63
   0  -3   4  193.53    8.14
   0  -3   4  193.77    9.35
   0   3  -4  181.46    8.68
   0   3  -4  234.19    8.48
   0  -3   4  239.60    7.69
   0   3  -3  154.69    6.79
   0  -3   3  163.45    6.02
   0  -3   3  158.41    7.92
   0  -3   3  154.40    6.84
   0  -3   3  164.95    7.55
   0   3  -3  136.64    6.57
   0   3  -3  176.97    6.41
   0  -3   2  715.94   12.23
   0  -3   2  840.49   14.77
   0   3  -2  901.43   15.14
   0   3  -2  763.88   13.00
   0   3  -2  972.64   17.14
   0  -3   2  812.78   15.14
   0  -3   2 1076.63   19.12
   0   3  -2  869.93   14.81
   0  -3   1 1075.24   14.91
   0  -3   1 1110.06   15.44
   0   3  -1 1426.13   19.49
   0  -3   1 1284.90   16.29
   0   3  -1 1333.34   16.11
   0  -3   1 1570.99   21.22
   0   3  -1 1171.55   15.92
   0   3  -1 1188.19   16.21
   0  -3   0 4285.72   29.78
   0   3   0 3927.03   24.69
   0   3   0 4110.82   29.62
   0  -3   0 3756.22   31.77
   0  -3   0 3716.93   26.02
   0   3   0 4013.50   31.15
   0  -3  -1 2267.87   20.22
   0  -3  -1 1735.45   21.41
   0   3   1 2268.43   19.65
   0   3   1 2240.96   23.34
   0  -3  -1 2270.54   18.17
   0   3   1 2194.52   17.84
   0   3   1 1825.94   20.32
   0  -3  -1 1901.58   20.47
   0   3   2 8078.05   44.83
   0  -3  -3 1281.72   19.33
   0   3   3 1061.75   17.47
   0  -3  -3 1083.00   17.40
   0  -3  -3 1235.32   21.75
   0   3   3 1062.43   17.11
   0  -3  -3 1253.74   15.83
   0   3   3 1433.93   19.14
   0   3   3 1407.31   19.19
   0  -3  -4    2.04    1.74
   0  -3  -4    4.85    1.46
   0   3   4    5.04    1.46
   0   3   4    9.04    2.34
   0   3   4    4.89    1.29
   0  -3  -4    4.91    1.42
   0   3   4    5.93    1.59
   0  -3  -4    4.95    1.35
   0  -3  -5  202.57    8.52
   0  -3  -5  198.44    8.31
   0   3   5  214.11   11.06
   0   3   5  177.09    7.98
   0   3   5  204.41    8.91
   0   3   5  175.07    7.56
   0  -3  -5  190.63    8.74
   0   3   6    3.46    2.24
   0   3   6    6.33    1.53
   0  -3  -6    5.78    1.96
   0  -3  -6    5.16    1.64
   0  -3  -6    5.38    1.64
   0  -3  -6    0.26    1.54
   0   3   6    2.75    1.38
   0   3   6    2.59    1.40
   0   3   7  295.89   11.55
   0  -3  -7  309.83   13.48
   0  -3  -7  297.23   12.98
   0   3   7  295.41   11.82
   0  -3  -7  288.60   10.97
   0   3   7  294.06   11.10
   0   3   7  278.25   14.77
   0  -3  -7  278.91   11.19
   0  -3  -8 1875.85   29.72
   0   3   8 2121.01   34.38
   0   3   8 1734.80   29.18
   0  -3  -8 2185.96   38.11
   0   3   9   63.00    6.25
   0   3   9   66.31    5.96
   0  -3  -9   51.50    6.73
   0  -3  -9   63.30    5.74
   0  -3 -10  737.73   20.95
   0  -3 -10  694.54   24.87
   0   3  10  727.35   20.73
   0  -3 -11 1022.07   26.07
   0   3  11  959.87   24.90
   0  -3 -11  986.58   30.11
   0   3  11  918.49   26.10
   0   3  12  116.79    9.21
   0  -3 -12  128.63   10.03
   0   3  12  101.46    9.02
   0  -3 -12  120.61   11.29
   0   3  13   83.10    8.46
   0  -3 -13   87.29   10.44
   0   3  13   87.81    8.38
   0  -3 -13   84.67    8.27
   0  -3 -14   11.87    4.12
   0   3  14    8.08    3.23
   0  -3 -14    8.84    3.70
   0   3  14    8.53    2.84
   0  -3 -15   33.74    6.11
   0   3  15   24.10    4.86
   0   3  15   33.46    5.54
   0  -3 -15   38.00    7.30
   0   3  16    0.34    1.75
   0  -3 -16    3.29    4.50
   0   3  16    0.27    1.86
   0  -3 -16    3.33    2.09
   0   3  17    0.71    2.24
   0  -3 -17    3.59    3.28
   0  -3 -17    2.70    3.11
   0   3  17    3.14    2.47
   0   3  18   18.61    5.19
   0   3  18   21.10    5.11
   0  -3 -18    8.93    4.34
   0  -3 -18   10.34    3.19
   0   3  19    2.88    2.16
   0  -3 -19    1.06    2.93
   0   3  19    0.95    2.04
   0  -3 -19   -0.88    2.20
   0  -3 -20    5.18    5.00
   0  -3 -20    8.60    5.46
   0   3  20    9.86    4.44
   0   3  20    5.66    3.35
   0  -3 -21   -1.03    3.68
   0   3  21    0.95    2.26
   0   3  21    4.68    3.88
   0  -3 -22   25.58    8.28
   0   3  22    3.57    3.77
   0  -4  20   19.63    5.76
   0   4 -20   21.14    6.76
   0  -4  19   14.20    5.13
   0   4 -19    9.36    4.83
   0   4 -19    8.97    5.36
   0   4 -18   90.41   11.62
   0   4 -18   74.35   11.60
   0  -4  18   93.84   12.11
   0  -4  17  130.84   13.52
   0   4 -17  127.16   12.90
   0   4 -17  117.29   13.64
   0   4 -16    3.63    3.59
   0  -4  16    2.07    1.73
   0  -4  16    4.58    3.46
   0   4 -16   -1.82    3.54
   0   4 -15  164.39   14.17
   0  -4  15  180.08   11.30
   0   4 -15  122.50   12.95
   0  -4  15  140.28   12.89
   0   4 -14   11.73    4.45
   0  -4  14   13.19    4.10
   0   4 -14   15.20    4.62
   0   4 -13    0.91    2.12
   0  -4  13    3.54    2.48
   0  -4  13    4.58    2.26
   0  -4  12  106.26    7.86
   0   4 -12   71.77    9.29
   0   4 -12   86.81    9.92
   0  -4  12   83.65    8.85
   0  -4  11   36.52    5.79
   0  -4  11   53.62    5.40
   0   4 -11   61.95    7.76
   0   4 -11   45.92    7.11
   0   4 -10  786.01   25.98
   0  -4  10  770.92   24.19
   0  -4   9  493.89   16.70
   0   4  -9  552.95   20.98
   0  -4   9  542.31   19.62
   0   4  -9  525.90   20.98
   0  -4   8  133.86    8.58
   0  -4   8  138.91    7.59
   0  -4   8  109.92    8.46
   0   4  -8  121.34    9.45
   0   4  -8  109.43    9.34
   0  -4   7    8.51    1.78
   0   4  -7    3.75    1.70
   0   4  -7    4.49    1.99
   0  -4   7    8.65    2.31
   0  -4   7    7.54    3.14
   0  -4   6   42.31    3.82
   0  -4   6   44.81    4.80
   0  -4   6   39.44    4.30
   0   4  -6   31.80    4.45
   0   4  -6   38.31    4.96
   0   4  -6   41.90    4.49
   0  -4   5   38.06    4.13
   0   4  -5   33.13    3.29
   0  -4   5   35.85    3.39
   0   4  -5   25.29    3.65
   0   4  -5   33.37    3.76
   0  -4   5   30.01    4.11
   0   4  -5   33.30    4.38
   0  -4   4    0.51    1.00
   0  -4   4    1.70    1.50
   0   4  -4    0.49    0.53
   0  -4   4    2.98    1.20
   0   4  -4    2.77    1.45
   0  -4   4    0.16    1.12
   0   4  -4    2.58    1.27
   0   4  -4    2.29    1.29
   0  -4   3    5.30    1.63
   0   4  -3    5.66    1.81
   0  -4   3    3.67    1.25
   0   4  -3    2.62    1.05
   0   4  -3    5.35    1.48
   0   4  -3    3.67    1.39
   0  -4   3    4.00    1.43
   0  -4   3    6.21    2.04
   0  -4   2   21.75    3.02
   0   4  -2   30.08    3.44
   0   4  -2   21.70    2.66
   0   4  -2   22.35    2.56
   0  -4   2   16.86    2.40
   0   4  -2   21.52    2.58
   0  -4   2   19.03    2.47
   0  -4   2   22.85    2.73
   0  -4   1  680.34   15.94
   0   4  -1  606.66   13.14
   0  -4   1  584.20   12.67
   0   4  -1  718.19   15.90
   0   4  -1  688.45   13.13
   0  -4   1  673.17   13.40
   0   4  -1  547.64   12.31
   0  -4   1  508.45   11.89
   0   4   0  814.49   14.23
   0  -4   0  903.85   17.64
   0   4   0  701.63   12.13
   0   4   0  769.56   14.79
   0  -4   0  792.63   13.21
   0  -4   0  710.64   13.31
   0  -4   0  871.16   15.78
   0   4   0  774.14   16.20
   0  -4  -1  132.45    5.73
   0   4   1  136.14    6.51
   0  -4  -1  103.84    5.47
   0  -4  -1  127.83    6.57
   0   4   1  135.45    5.08
   0   4   1  113.14    5.91
   0  -4  -1  128.02    4.97
   0   4   1  115.91    5.22
   0   4   2  315.55    8.12
   0   4   2  432.33   12.17
   0  -4  -2  344.55    9.71
   0  -4  -2  496.60   13.11
   0  -4  -2  500.79   12.43
   0  -4  -2  335.22    8.29
   0   4   2  393.33    9.87
   0   4   2  320.92   10.01
   0   4   3  325.49   10.35
   0  -4  -3  376.71   11.09
   0  -4  -3  194.90    8.92
   0   4   3  293.89    8.93
   0   4   3  312.14   10.66
   0  -4  -3  311.80    8.32
   0  -4  -3  379.26   11.90
   0   4   3  241.65    9.36
   0   4   4  220.66    8.46
   0   4   4  199.82    8.42
   0   4   4  193.25    8.53
   0  -4  -4  195.74    8.77
   0  -4  -4  226.57    8.02
   0  -4  -4  211.00    8.79
   0   4   5   69.64    6.74
   0  -4  -5   51.02    4.83
   0  -4  -5   55.25    4.68
   0   4   5   48.60    4.48
   0   4   5   47.54    4.31
   0  -4  -5   48.80    5.14
   0  -4  -5   39.94    4.08
   0   4   5   60.44    5.00
   0   4   6   33.87    4.27
   0   4   6   27.22    3.42
   0   4   6   42.07    5.81
   0   4   6   35.88    4.13
   0  -4  -6   14.58    3.87
   0  -4  -6   36.20    4.35
   0  -4  -6   24.94    3.60
   0  -4  -6   25.31    3.34
   0  -4  -7  336.08   12.44
   0   4   7  384.41   17.85
   0  -4  -7  360.80   14.49
   0   4   7  351.41   13.56
   0  -4  -8    1.00    1.72
   0   4   8    5.63    2.03
   0  -4  -8    0.66    1.88
   0   4   8    1.71    1.67
   0  -4  -9   49.16    5.22
   0   4   9   53.89    5.85
   0   4   9   50.27    5.31
   0   4  10    1.69    1.75
   0   4  10   -0.56    1.83
   0  -4 -10    1.98    3.17
   0  -4 -10   -0.16    2.13
   0   4  11    2.75    2.15
   0  -4 -11    2.61    2.64
   0   4  11    2.33    1.76
   0  -4 -11    3.68    3.47
   0   4  12   -0.78    2.05
   0  -4 -12   -3.46    3.18
   0  -4 -12    4.76    2.92
   0   4  12    3.78    1.96
   0   4  13   66.62    7.87
   0   4  13   66.15    7.23
   0  -4 -13   71.23    7.97
   0  -4 -13   75.49    9.35
   0   4  14    6.83    3.27
   0   4  14    9.94    3.14
   0  -4 -14    7.63    2.28
   0  -4 -14   11.36    4.67
   0  -4 -15   -3.71    2.54
   0   4  15    1.51    2.15
   0   4  15    4.15    3.01
   0  -4 -15    5.86    3.73
   0  -4 -16   40.61    8.33
   0  -4 -16   40.45    7.05
   0   4  16   45.10    6.83
   0   4  16   27.48    5.84
   0  -4 -17  209.32   17.59
   0  -4 -17  235.82   17.00
   0   4  17  246.12   15.82
   0   4  17  218.35   15.79
   0  -4 -18   37.03    7.95
   0   4  18   40.90    7.22
   0   4  18   45.80    7.08
   0  -4 -18   43.56    7.66
   0  -4 -19   74.99   11.47
   0   4  19   77.79   10.33
   0  -4 -19   87.44   11.12
   0   4  19   94.49   10.53
   0  -4 -20   21.93    6.10
   0   4  20   21.77    5.64
   0  -4 -20   16.11    6.48
   0   4  20   12.03    4.38
   0  -4 -21    1.29    4.07
   0   4  21   -0.52    3.38
   0   4  21    1.91    2.97
   0  -4 -22    3.24    4.68
   0   4  22    9.53    4.48
   0  -5  19   20.80    6.25
   0   5 -19   27.63    7.92
   0   5 -18   -0.67    2.97
   0   5 -18    3.04    3.26
   0  -5  18   -0.46    3.14
   0   5 -17    0.59    2.76
   0   5 -17    3.21    2.61
   0  -5  17    4.73    3.22
   0  -5  16    7.14    3.73
   0  -5  16    3.32    2.25
   0   5 -16   -0.52    2.12
   0   5 -16   10.81    5.59
   0  -5  15    2.29    1.96
   0   5 -15    2.45    2.29
   0  -5  15    0.80    3.20
   0   5 -15    2.15    3.19
   0  -5  14   35.04    5.21
   0  -5  14   26.35    5.61
   0   5 -14   30.00    6.45
   0   5 -14   27.73    6.09
   0   5 -13   15.89    4.91
   0  -5  13   27.53    5.63
   0  -5  13   29.93    4.69
   0   5 -13   21.94    5.15
   0   5 -12  227.66   15.46
   0  -5  12  196.63   13.69
   0   5 -12  214.95   15.46
   0  -5  11   33.26    5.57
   0   5 -11   47.73    6.74
   0  -5  11   48.38    5.33
   0   5 -11   31.71    6.23
   0   5 -10  125.72   11.00
   0  -5  10  129.35   10.24
   0   5 -10  144.76   11.34
   0  -5   9  110.10    7.28
   0   5  -9  100.77    9.63
   0   5  -9  107.05    9.29
   0  -5   9   96.66    8.56
   0   5  -8  691.76   23.51
   0   5  -8  806.84   24.62
   0  -5   8  729.40   22.41
   0  -5   8  772.50   18.71
   0  -5   7  215.99   11.18
   0  -5   7  289.43   13.54
   0   5  -7  271.23   13.86
   0  -5   7  280.01   10.79
   0   5  -7  344.08   15.57
   0   5  -6  110.57    8.25
   0   5  -6  113.85    8.34
   0  -5   6  121.01    7.05
   0  -5   6  117.24    8.22
   0  -5   5 2078.75   28.39
   0   5  -5 2147.96   35.26
   0  -5   5 1840.29   31.26
   0   5  -5 1867.30   28.09
   0   5  -5 1620.62   30.00
   0   5  -4  720.83   19.41
   0   5  -4  803.01   19.58
   0  -5   4  812.52   17.30
   0   5  -4  726.27   16.72
   0  -5   4  842.77   21.27
   0  -5   4  763.64   22.71
   0  -5   3  269.99   10.65
   0   5  -3  300.63   10.43
   0  -5   3  231.29   10.41
   0   5  -3  265.72   11.27
   0  -5   3  210.29   11.07
   0   5  -3  253.18   10.19
   0  -5   3  320.72   10.65
   0   5  -3  271.99   10.59
   0  -5   2 1539.28   27.57
   0  -5   2 1329.36   21.43
   0   5  -2 1382.72   25.30
   0  -5   2 1482.93   23.89
   0   5  -2 1507.35   23.67
   0   5  -2 1474.33   22.78
   0  -5   2 1387.37   23.03
   0   5  -2 1236.21   21.33
   0   5  -1   41.23    4.24
   0   5  -1   47.25    4.26
   0   5  -1   53.96    4.03
   0  -5   1   59.76    4.42
   0  -5   1   49.08    4.80
   0   5  -1   59.93    4.49
   0  -5   1   55.16    4.36
   0  -5   1   37.85    3.71
   0   5   0  281.05    8.58
   0  -5   0  418.70   13.37
   0  -5   0  396.88   11.58
   0  -5   0  273.84    8.70
   0   5   0  415.76   13.30
   0   5   0  389.23   10.89
   0  -5   0  368.95   10.70
   0   5   0  334.37   10.93
   0   5   1    3.61    1.38
   0  -5  -1    6.65    1.75
   0  -5  -1    5.05    1.39
   0   5   1    4.07    1.54
   0  -5  -1    6.82    1.41
   0  -5  -1    5.54    1.53
   0   5   1    5.28    1.26
   0   5   1    5.83    1.37
   0   5   2  188.03    8.30
   0   5   2  194.27    7.41
   0  -5  -2  176.08    8.78
   0  -5  -2  173.69    8.12
   0  -5  -2  210.61    7.21
   0  -5  -2  216.13    8.30
   0   5   2  236.90    7.58
   0   5   2  211.27    9.24
   0   5   3   95.68    6.45
   0  -5  -3  113.35    5.47
   0  -5  -3  103.56    6.25
   0   5   3  106.52    5.77
   0   5   3  111.11    5.46
   0  -5  -3  108.32    6.64
   0  -5  -3  106.33    6.99
   0   5   4  243.15    9.96
   0  -5  -4  246.12   10.49
   0   5   4  218.02    9.02
   0  -5  -4  254.50    8.63
   0   5   4  229.87   10.07
   0   5   4  269.68   10.35
   0  -5  -4  210.42    9.85
   0   5   5  718.33   18.29
   0  -5  -5  778.13   16.33
   0  -5  -5  759.14   18.77
   0   5   5  640.84   16.47
   0   5   5  876.57   19.67
   0  -5  -6 1303.86   25.72
   0  -5  -6 1096.65   20.74
   0   5   6 1098.28   23.41
   0   5   6 1359.42   27.18
   0   5   6 1346.54   25.86
   0  -5  -7   67.53    6.09
   0   5   7   74.26    6.95
   0  -5  -7   70.24    6.80
   0   5   7   70.06    6.11
   0   5   8  781.41   21.22
   0  -5  -8  806.68   21.40
   0  -5  -9   -0.28    2.58
   0  -5  -9    0.08    2.02
   0   5   9    2.01    1.60
   0   5   9    3.28    1.89
   0   5  10  115.50    9.20
   0  -5 -10   98.14    8.43
   0   5  10  109.02    8.59
   0  -5 -10  119.25   10.01
   0  -5 -11    2.38    2.14
   0   5  11    5.03    2.43
   0   5  11    2.55    1.83
   0  -5 -11    2.16    2.37
   0  -5 -12  848.03   29.39
   0   5  12  789.63   24.83
   0  -5 -12  808.58   25.57
   0   5  12  856.44   26.80
   0   5  13  280.99   15.36
   0  -5 -13  254.34   17.52
   0  -5 -13  285.85   15.67
   0   5  13  292.75   16.52
   0   5  14  235.79   14.69
   0  -5 -14  241.83   17.35
   0  -5 -14  243.80   15.24
   0   5  14  241.88   15.73
   0  -5 -15    7.47    4.36
   0   5  15    3.89    3.09
   0  -5 -15   14.79    4.40
   0   5  15    5.37    2.24
   0  -5 -16   19.54    4.80
   0  -5 -16   15.93    5.47
   0   5  16   17.99    4.78
   0   5  16   19.52    4.69
   0  -5 -17   39.58    8.06
   0   5  17   41.96    6.79
   0  -5 -17   42.71    7.48
   0   5  17   37.72    7.01
   0   5  18  163.51   13.71
   0   5  18  139.43   13.12
   0  -5 -18  138.18   14.53
   0  -5 -18  167.31   14.64
   0  -5 -19  149.06   14.85
   0   5  19  137.43   13.73
   0  -5 -19  127.12   14.80
   0   5  19  144.02   13.13
   0  -5 -20   25.38    7.16
   0  -5 -20   22.41    6.89
   0   5  20   24.59    5.70
   0   5  20   24.19    6.23
   0   5  21   26.87    6.73
   0   5  21   30.53    6.57
   0  -5 -21   28.76    8.33
   0   5  22   -0.46    2.41
   0  -5 -22    2.29    4.45
   0   6 -19    7.29    5.06
   0  -6  19    5.69    4.32
   0   6 -18   11.58    4.64
   0  -6  18   14.37    4.68
   0   6 -18   15.71    6.39
   0   6 -17   19.25    5.95
   0  -6  17   24.93    6.44
   0   6 -17   20.75    5.33
   0   6 -16   42.02    7.70
   0   6 -16   25.51    6.61
   0  -6  16   52.19    8.62
   0   6 -15   99.94   12.31
   0  -6  15   94.93    8.53
   0   6 -15   87.91   10.54
   0  -6  15  106.83   12.02
   0   6 -14  143.49   13.88
   0  -6  14  161.52   13.81
   0  -6  14  158.82   10.65
   0   6 -14  180.61   14.67
   0  -6  13   27.59    6.08
   0   6 -13   28.31    6.72
   0   6 -13   17.24    4.77
   0  -6  13   21.06    4.01
   0  -6  12   97.85    7.85
   0   6 -12   91.71   10.12
   0  -6  12   90.30    9.76
   0   6 -12   89.17   10.55
   0  -6  11   10.82    3.68
   0  -6  11   14.68    3.06
   0   6 -11   11.36    4.08
   0   6 -11   18.41    4.98
   0   6 -10  429.06   19.87
   0   6 -10  407.77   19.86
   0  -6  10  443.06   19.98
   0   6  -9  334.90   16.90
   0   6  -9  310.30   16.61
   0  -6   9  333.48   13.53
   0  -6   9  319.42   16.28
   0  -6   8   77.13    6.43
   0  -6   8   58.31    6.76
   0   6  -8   55.21    7.01
   0   6  -8   69.30    7.25
   0  -6   7  130.64    9.45
   0  -6   7  151.97    8.60
   0   6  -7  128.74    9.79
   0   6  -7  119.90    9.37
   0   6  -6    1.58    1.48
   0   6  -6   -0.02    1.30
   0  -6   6    1.25    0.86
   0  -6   6    2.30    1.94
   0   6  -5  216.28   11.73
   0   6  -5  235.23   11.92
   0   6  -5  233.74   10.48
   0  -6   5  205.35    9.75
   0   6  -4   33.39    4.29
   0  -6   4   37.57    4.52
   0   6  -4   40.81    4.38
   0  -6   4   33.41    3.95
   0   6  -4   33.66    4.32
   0   6  -3  260.78   10.92
   0  -6   3  293.19   11.14
   0   6  -3  268.78   12.08
   0   6  -3  266.84   10.79
   0  -6   3  252.37   10.94
   0   6  -2  685.85   17.24
   0  -6   2  733.10   18.32
   0   6  -2  826.32   18.36
   0  -6   2  716.97   17.04
   0  -6   2  669.79   17.27
   0   6  -2  826.96   21.00
   0  -6   1    1.76    0.95
   0   6  -1    4.03    1.56
   0  -6   1    4.85    1.85
   0  -6   1    1.61    0.97
   0   6  -1    3.33    1.05
   0   6  -1    4.73    1.71
   0   6  -1    1.77    1.39
   0   6   0  920.84   18.65
   0   6   0  908.69   17.30
   0  -6   0  872.17   18.40
   0   6   0 1034.42   21.36
   0   6   0  739.54   19.33
   0  -6   0 1032.07   18.71
   0  -6   0  795.62   18.62
   0   6   1   34.95    4.38
   0  -6  -1   50.18    4.46
   0  -6  -1   33.70    3.97
   0   6   1   50.64    4.31
   0   6   1   51.86    3.95
   0  -6  -1   47.46    3.83
   0  -6  -2  396.39   10.86
   0   6   2  426.87   12.32
   0   6   2  514.21   12.43
   0   6   2  402.54   14.31
   0  -6  -2  484.46   13.84
   0  -6  -2  444.57   13.91
   0   6   3  672.41   15.13
   0  -6  -3  512.05   15.70
   0   6   3  559.16   16.73
   0   6   3  472.26   13.06
   0  -6  -3  484.37   12.16
   0  -6  -3  699.63   17.33
   0   6   4   41.49    3.99
   0  -6  -4   39.83    3.65
   0  -6  -4   29.40    4.25
   0  -6  -4   27.58    3.58
   0   6   4   29.21    4.05
   0   6   4   31.39    4.08
   0   6   5  106.48    7.49
   0  -6  -5   85.49    6.77
   0   6   5   81.25    6.16
   0  -6  -5   96.19    5.90
   0   6   5   70.58    6.26
   0   6   6  663.86   19.35
   0  -6  -6  658.15   16.42
   0  -6  -6  652.75   19.02
   0  -6  -7   21.22    3.81
   0  -6  -7   10.54    2.87
   0   6   7   11.88    2.88
   0   6   7   15.45    3.33
   0   6   8  510.54   17.61
   0  -6  -8  441.01   16.75
   0  -6  -9   62.15    6.54
   0  -6  -9   38.65    6.31
   0   6   9   47.69    5.68
   0   6   9   53.87    6.25
   0   6  10  199.37   12.41
   0   6  10  170.51   11.12
   0  -6 -10  181.13   12.88
   0  -6 -10  194.66   11.91
   0  -6 -11  359.43   16.78
   0   6  11  328.86   15.98
   0   6  11  324.72   16.02
   0  -6 -12   20.69    4.48
   0   6  12   22.65    4.66
   0   6  12   17.29    4.04
   0  -6 -12   19.32    4.99
   0   6  13  291.39   16.13
   0  -6 -13  282.45   15.84
   0   6  13  296.44   16.80
   0  -6 -13  249.10   16.75
   0  -6 -14   14.92    4.16
   0   6  14   13.12    3.92
   0   6  14   10.82    3.43
   0  -6 -14   19.11    5.60
   0   6  15    1.24    1.91
   0  -6 -15   -0.04    2.56
   0  -6 -15    0.31    4.05
   0   6  15    2.34    2.37
   0  -6 -16   19.45    4.96
   0   6  16    8.99    4.30
   0  -6 -16   19.85    5.99
   0   6  16   15.15    4.50
   0   6  17    5.14    3.31
   0  -6 -17   -4.59    4.11
   0  -6 -17   -3.57    2.61
   0   6  17   -0.12    1.87
   0   6  18   12.00    4.16
   0  -6 -18   10.09    4.07
   0   6  18    7.63    3.76
   0  -6 -18   14.26    5.60
   0  -6 -19    3.69    4.74
   0   6  19    4.61    4.09
   0   6  19    6.47    3.99
   0  -6 -19    0.11    2.93
   0  -6 -20    3.63    3.77
   0   6  20    3.19    3.33
   0  -6 -20    8.27    6.18
   0   6  20   -1.99    3.18
   0  -6 -21    3.06    2.88
   0   6  21    2.74    3.16
   0  -6 -21   -0.80    3.85
   0   6  21    2.83    3.30
   0  -6 -22    8.50    5.36
   0   6  22    0.66    2.98
   0  -7  18   18.42    6.32
   0   7 -18   15.06    6.44
   0   7 -17   24.89    7.44
   0   7 -17   25.08    6.25
   0  -7  17   17.36    5.75
   0   7 -16  181.11   15.47
   0   7 -16  172.19   16.76
   0  -7  16  186.16   16.47
   0   7 -15   -1.33    2.16
   0   7 -15   -2.04    3.92
   0  -7  15    0.37    2.22
   0   7 -14  114.18   12.68
   0  -7  14  132.31   13.25
   0   7 -14  115.73   12.02
   0  -7  14  151.79   10.95
   0  -7  13   11.57    4.40
   0   7 -13   17.19    5.20
   0   7 -13   12.80    4.67
   0  -7  13   15.44    3.69
   0  -7  12  153.01   10.55
   0  -7  12  154.40   13.15
   0   7 -12  110.85   11.18
   0   7 -12  129.35   12.40
   0   7 -11   29.02    5.63
   0  -7  11   24.77    5.30
   0   7 -11   16.41    4.73
   0  -7  11   31.73    4.68
   0  -7  10   53.42    7.30
   0   7 -10   53.32    7.34
   0   7 -10   67.88    8.04
   0  -7  10   64.46    6.46
   0  -7   9  864.18   27.75
   0   7  -9  816.22   26.77
   0  -7   8    9.11    3.33
   0   7  -8   11.15    3.79
   0   7  -8    7.35    2.89
   0  -7   8    9.00    2.47
   0   7  -7    3.55    2.10
   0  -7   7    5.82    2.14
   0  -7   7    4.70    2.67
   0   7  -7    2.90    1.71
   0  -7   6    8.49    2.81
   0   7  -6    3.51    1.90
   0  -7   6    2.27    0.98
   0   7  -6    6.51    2.59
   0   7  -5   69.75    7.24
   0   7  -5   65.51    6.76
   0  -7   5   93.22    7.01
   0  -7   5   78.55    7.21
   0   7  -4   27.61    4.23
   0  -7   4   20.76    3.46
   0   7  -4   26.48    4.06
   0  -7   4   20.99    3.32
   0   7  -3   77.89    7.09
   0   7  -3   71.63    6.26
   0  -7   3   72.44    6.35
   0  -7   3   66.13    5.78
   0   7  -2    1.43    1.25
   0  -7   2   -0.27    1.18
   0   7  -2   -0.48    1.73
   0  -7   2   -1.78    1.28
   0  -7   2    1.25    1.15
   0   7  -1   18.88    3.78
   0   7  -1   25.14    3.54
   0  -7   1   29.22    3.82
   0  -7   1   20.52    3.27
   0  -7   1   20.62    3.20
   0   7   0   50.62    5.42
   0  -7   0   59.18    5.17
   0   7   0   72.48    5.32
   0  -7   0   62.98    5.10
   0  -7   0   68.79    5.81
   0  -7  -1   22.67    3.09
   0   7   1   20.62    3.02
   0  -7  -1   20.11    3.37
   0   7   1   28.69    4.00
   0  -7  -1   23.84    3.28
   0   7   1   26.13    3.11
   0  -7  -2  421.26   14.93
   0  -7  -2  380.69   13.20
   0   7   2  308.91   11.39
   0   7   2  331.46   13.77
   0  -7  -2  375.76   11.57
   0   7   2  403.27   12.14
   0   7   3    6.14    2.16
   0   7   3    9.49    2.05
   0  -7  -3    9.94    2.36
   0  -7  -3    8.29    1.90
   0  -7  -3    5.38    1.88
   0   7   3   10.17    2.36
   0  -7  -4   41.78    4.89
   0  -7  -4   31.22    4.39
   0  -7  -4   35.44    3.72
   0   7   4   33.06    4.64
   0  -7  -5   67.49    6.45
   0  -7  -5   56.22    6.74
   0   7   5   69.56    6.56
   0  -7  -5   64.82    5.22
   0   7   5   66.31    6.30
   0  -7  -6  690.58   20.81
   0   7   6  687.19   21.11
   0  -7  -6  707.43   18.01
   0   7   6  743.64   20.89
   0   7   7   72.72    7.03
   0  -7  -7   90.93    7.93
   0   7   8   85.47    8.08
   0  -7  -8   81.85    7.72
   0   7   8   70.83    7.08
   0   7   9  208.41   12.15
   0   7   9  213.18   12.78
   0  -7  -9  208.52   12.52
   0  -7 -10   -0.47    2.15
   0   7  10   -1.06    1.33
   0   7  10    1.94    1.94
   0  -7 -10   -1.82    2.58
   0  -7 -11   36.03    5.50
   0   7  11   52.68    6.78
   0  -7 -11   51.23    6.92
   0   7  11   45.11    6.31
   0   7  12   30.56    5.31
   0  -7 -12   34.31    5.81
   0   7  12   27.41    5.02
   0  -7 -12   30.21    5.76
   0  -7 -13  200.94   15.11
   0  -7 -13  245.91   15.04
   0   7  13  228.78   14.65
   0   7  14    5.11    2.49
   0  -7 -14   10.63    3.66
   0  -7 -14    4.03    4.11
   0   7  14    6.66    2.64
   0   7  15   60.94    8.05
   0   7  15   67.61    9.02
   0  -7 -15   51.69    8.18
   0  -7 -15   59.70    8.17
   0   7  16    0.80    2.12
   0  -7 -16    3.66    3.25
   0  -7 -16   13.32    4.36
   0   7  16    5.86    4.06
   0  -7 -17   24.70    6.15
   0  -7 -17    8.80    4.67
   0   7  17   12.32    4.02
   0   7  17   11.54    4.09
   0   7  18  108.92   11.82
   0  -7 -18   72.97   11.59
   0   7  18   75.89   10.21
   0  -7 -18   86.48   11.06
   0   7  19    1.02    2.30
   0   7  19    2.88    2.99
   0  -7 -19   -4.27    3.86
   0  -7 -19    2.91    3.23
   0  -7 -20   81.49   12.40
   0   7  20   91.78   11.68
   0  -7 -20   96.50   12.44
   0   7  20   74.88   10.47
   0  -7 -21   13.69    6.36
   0   7  21    3.40    2.81
   0  -7 -21   -0.02    4.43
   0   7  21   16.22    5.55
   0   7  22    5.40    3.74
   0   8 -18   14.57    6.33
   0  -8  18   20.12    6.58
   0   8 -17    2.77    3.30
   0  -8  17    0.75    2.64
   0   8 -17    0.77    3.50
   0   8 -16   17.34    5.73
   0  -8  16   20.36    6.19
   0   8 -16   19.88    5.20
   0   8 -15    3.62    3.11
   0   8 -15    6.11    3.69
   0  -8  15    2.17    2.64
   0   8 -14    1.78    2.40
   0  -8  14    7.09    2.73
   0  -8  14   12.22    4.26
   0   8 -14    6.06    3.67
   0  -8  13   47.43    6.21
   0   8 -13   34.35    6.70
   0  -8  13   52.92    8.56
   0   8 -13   33.08    7.08
   0  -8  12  157.86   13.75
   0  -8  12  159.08   10.97
   0   8 -12  144.70   13.64
   0   8 -12  128.20   11.92
   0  -8  11    1.66    1.34
   0   8 -11    3.20    2.55
   0   8 -11    1.18    2.00
   0  -8  11    2.37    1.83
   0   8 -10   -0.67    1.78
   0  -8  10    3.21    2.61
   0   8 -10    3.33    3.07
   0  -8  10   -1.69    2.27
   0  -8   9  205.53   14.11
   0   8  -9  186.77   13.90
   0  -8   9  179.32   11.08
   0  -8   8   11.25    2.85
   0   8  -8    6.82    2.95
   0   8  -8   13.70    3.97
   0  -8   8   16.90    4.29
   0  -8   7   21.29    4.41
   0   8  -7   21.91    4.57
   0  -8   7   23.42    3.92
   0   8  -7   21.83    4.40
   0   8  -6  100.59    9.14
   0  -8   6   84.81    7.22
   0  -8   6   77.26    7.59
   0   8  -6   76.56    8.12
   0  -8   5   89.84    7.30
   0  -8   5   85.13    7.84
   0   8  -5   93.34    8.75
   0   8  -5   94.39    8.11
   0  -8   4   16.50    3.28
   0   8  -4   21.26    4.26
   0   8  -4   19.39    3.61
   0  -8   4   24.14    4.13
   0   8  -3   97.58    7.77
   0  -8   3   87.30    6.96
   0   8  -3   98.56    8.70
   0  -8   3   94.55    7.73
   0   8  -2  765.70   22.87
   0  -8   2  744.32   20.98
   0   8  -1  149.64    9.99
   0   8  -1  168.76    8.96
   0  -8   1  166.68    9.58
   0  -8   0  137.97    8.12
   0  -8   0  131.49    8.30
   0  -8   0  131.84    8.73
   0   8   0  151.25    8.11
   0   8   0  117.61    9.07
   0   8   1  155.66    8.22
   0  -8  -1  151.73    8.15
   0   8   1  137.00    9.52
   0  -8  -1  148.40    8.82
   0  -8  -1  166.94    9.86
   0   8   2  696.60   17.25
   0  -8  -2  684.09   19.29
   0   8   2  668.86   21.20
   0  -8  -2  663.75   16.84
   0  -8  -3  171.93   10.41
   0   8   3  148.42    7.98
   0   8   3  133.87    9.54
   0  -8  -3  168.82    9.95
   0  -8  -3  141.71    7.59
   0   8   4    1.82    1.36
   0  -8  -4    4.18    2.49
   0  -8  -4    3.46    1.54
   0  -8  -4    3.41    2.12
   0  -8  -5  538.52   19.32
   0  -8  -5  516.97   15.09
   0   8   5  565.82   20.08
   0   8   5  579.64   19.25
   0   8   6 1115.41   28.52
   0   8   6 1033.18   26.14
   0  -8  -7   74.42    7.66
   0   8   7   69.16    7.25
   0   8   7   64.40    7.04
   0  -8  -8  270.33   14.35
   0   8   8  322.41   16.08
   0   8   8  291.40   15.12
   0  -8  -9   95.32    8.90
   0   8   9   95.57    8.90
   0   8   9   88.21    8.73
   0   8  10    8.27    3.09
   0  -8 -10    8.60    3.10
   0  -8 -10    2.93    2.23
   0   8  10    6.99    2.54
   0  -8 -11  290.53   16.01
   0   8  11  312.17   16.58
   0   8  11  320.69   17.35
   0   8  12    8.25    3.08
   0  -8 -12    9.38    3.71
   0  -8 -12    9.34    3.23
   0   8  12    9.64    3.13
   0   8  13  208.35   14.56
   0  -8 -13  222.41   15.04
   0   8  13  210.59   14.67
   0  -8 -14   50.90    7.60
   0   8  14   52.41    7.55
   0   8  14   38.21    6.42
   0  -8 -15   21.84    5.33
   0   8  15   25.55    5.58
   0   8  15   31.10    6.20
   0  -8 -15   31.42    7.04
   0   8  16    2.66    2.93
   0   8  16    4.50    3.40
   0  -8 -16    2.04    3.20
   0  -8 -16    3.44    2.67
   0   8  17   40.11    7.65
   0   8  17   30.87    6.51
   0  -8 -17   49.95    8.31
   0  -8 -17   43.53    9.05
   0   8  18  122.90   12.88
   0   8  18   96.71   11.91
   0  -8 -18   82.22   11.97
   0  -8 -18  119.19   13.19
   0  -8 -19    4.19    2.74
   0   8  19   19.30    5.00
   0  -8 -19   17.51    6.18
   0   8  19   17.39    5.22
   0   8  20   25.51    6.51
   0   8  20   23.54    6.16
   0  -8 -20   32.63    7.58
   0  -8 -20   33.15    7.83
   0  -8 -21   22.08    7.18
   0   8  21   21.37    6.38
   0  -8 -21   25.10    7.24
   0   8  21   25.11    6.25
   0   9 -17    9.16    4.63
   0  -9  17    7.66    4.88
   0  -9  16   61.13   10.18
   0   9 -16   54.33   10.11
   0   9 -16   44.37    8.39
   0   9 -15    0.77    3.42
   0   9 -15   -2.38    2.62
   0  -9  15    0.15    2.85
   0  -9  14   76.50   10.70
   0   9 -14   74.96   10.05
   0   9 -14   74.19   10.93
   0   9 -13   26.82    6.73
   0  -9  13   21.46    4.64
   0   9 -13   20.06    5.54
   0  -9  13   21.85    5.85
   0   9 -12   77.84   10.40
   0   9 -12   85.30   10.05
   0  -9  12   92.34   10.92
   0  -9  12   96.84    9.03
   0  -9  11   34.70    6.81
   0   9 -11   28.38    5.90
   0  -9  11   30.98    5.22
   0   9 -11   34.53    6.96
   0  -9  10  226.15   15.83
   0   9 -10  226.48   15.92
   0   9 -10  233.67   16.06
   0  -9  10  231.47   13.17
   0  -9   9  459.94   22.01
   0   9  -9  435.88   21.13
   0  -9   9  412.16   17.57
   0   9  -9  479.38   22.54
   0   9  -8   56.74    7.65
   0   9  -8   55.22    7.81
   0  -9   8   60.77    6.71
   0  -9   8   53.48    7.23
   0   9  -7  241.68   14.68
   0   9  -7  205.97   13.90
   0  -9   7  206.73   11.97
   0  -9   7  245.17   14.83
   0  -9   6   50.68    6.68
   0   9  -6   32.11    5.52
   0  -9   6   47.27    5.72
   0   9  -6   47.82    6.73
   0   9  -5  349.82   17.50
   0  -9   5  351.40   15.29
   0   9  -5  338.00   16.11
   0  -9   5  331.10   16.42
   0  -9   4   38.46    5.48
   0  -9   4   33.84    4.88
   0   9  -4   39.80    5.93
   0   9  -4   38.09    5.66
   0  -9   3  727.24   22.76
   0  -9   3  722.50   21.65
   0   9  -3  700.04   24.10
   0   9  -2  527.29   20.57
   0   9  -2  596.72   18.67
   0  -9   2  514.39   18.42
   0  -9   2  574.14   19.53
   0   9  -1  172.91   11.69
   0   9  -1  145.28    9.09
   0  -9   1  155.98   10.12
   0  -9   1  126.62    8.93
   0   9   0  616.09   17.67
   0  -9   0  597.99   19.17
   0  -9   0  586.82   19.48
   0   9   0  610.94   21.68
   0   9   1    4.05    2.13
   0   9   1    0.45    1.22
   0  -9  -1   -0.24    1.97
   0  -9  -1    6.58    2.49
   0   9   2  211.77   10.07
   0  -9  -2  194.02   11.33
   0   9   2  195.81   12.18
   0  -9  -2  209.47   11.82
   0  -9  -3  131.00    9.65
   0   9   3  122.15    9.64
   0  -9  -3  141.56    9.74
   0   9   3  147.04    8.58
   0  -9  -4  405.02   16.98
   0   9   4  365.53   16.91
   0  -9  -4  413.57   17.18
   0  -9  -5  140.31   10.64
   0   9   5  129.36    9.98
   0   9   5  124.25   10.12
   0  -9  -6  213.54   12.85
   0   9   6  189.35   12.67
   0   9   6  205.35   12.49
   0   9   7   22.80    4.62
   0   9   7   25.81    4.99
   0  -9  -7   20.82    4.63
   0   9   8    0.10    1.46
   0  -9  -8   -0.51    2.45
   0   9   8    0.03    1.98
   0  -9  -8   -1.36    2.06
   0   9   9  187.72   13.05
   0  -9  -9  190.35   13.14
   0   9   9  203.69   13.50
   0  -9 -10   99.06    9.68
   0   9  10   82.49    8.90
   0   9  11  264.54   15.69
   0   9  11  315.98   17.34
   0  -9 -11  303.70   17.10
   0   9  12  168.12   13.14
   0  -9 -12  175.55   13.28
   0   9  12  170.77   13.39
   0   9  13    3.87    2.63
   0  -9 -13   -4.68    4.03
   0  -9 -13    1.89    4.07
   0   9  13    1.17    1.89
   0  -9 -14   14.23    4.14
   0  -9 -14   13.17    4.47
   0   9  14   22.23    5.31
   0   9  14   24.00    5.31
   0   9  15  306.92   19.26
   0  -9 -15  291.69   18.97
   0   9  15  334.81   20.14
   0  -9 -16   25.36    6.11
   0   9  16   17.58    5.07
   0  -9 -16   14.01    4.78
   0   9  16   11.32    4.31
   0  -9 -17    1.39    3.80
   0   9  17    2.63    2.55
   0   9  17    2.72    2.54
   0  -9 -17    8.36    4.98
   0   9  18    3.72    2.64
   0  -9 -18    7.75    4.33
   0  -9 -18    1.52    4.09
   0   9  18    4.99    3.17
   0   9  19   -0.30    2.52
   0  -9 -19   -2.29    4.24
   0   9  19   -1.97    2.70
   0  -9 -19    1.88    4.40
   0  -9 -20   -1.56    3.40
   0  -9 -20    2.30    4.38
   0   9  20    7.96    4.38
   0   9  20    5.52    3.52
   0   9  21    5.27    3.73
   0   9  21    5.51    3.71
   0  -9 -21    4.76    4.29
   0  -9 -21   -3.63    3.97
   0  10 -16   28.18    7.60
   0 -10  16   20.03    6.44
   0  10 -16   24.58    7.07
   0  10 -15   59.08    9.76
   0 -10  15   55.65    9.89
   0  10 -15   51.79    9.73
   0  10 -14   60.57    9.93
   0  10 -14   65.11    9.68
   0 -10  14   88.34   12.02
   0  10 -13   13.37    4.94
   0  10 -13    7.26    3.72
   0 -10  13   10.45    4.73
   0  10 -12  104.37   12.39
   0 -10  12  115.05   10.07
   0  10 -12  112.02   11.95
   0 -10  12  126.54   13.03
   0  10 -11   65.79    9.15
   0  10 -11   50.53    8.61
   0 -10  11   57.61    8.81
   0 -10  11   58.58    7.17
   0  10 -10   21.53    5.77
   0  10 -10   12.93    4.59
   0 -10  10   13.81    4.02
   0 -10  10   21.46    4.54
   0  10  -9   18.56    5.20
   0  10  -9   28.10    5.98
   0 -10   9   27.83    5.78
   0 -10   9   22.41    4.35
   0 -10   8  103.26   10.50
   0 -10   8  111.92    9.29
   0  10  -8   91.01   10.11
   0  10  -8  114.47   11.32
   0  10  -7   23.54    5.34
   0  10  -7   26.08    5.31
   0 -10   7   26.74    5.23
   0 -10   7   27.36    4.88
   0 -10   6  373.59   18.82
   0  10  -6  392.28   19.74
   0 -10   6  368.43   16.75
   0  10  -6  385.38   18.80
   0 -10   5   37.07    5.98
   0  10  -5   27.92    5.11
   0 -10   5   27.50    4.77
   0  10  -5   31.79    5.75
   0  10  -4   37.74    5.75
   0  10  -4   44.10    6.67
   0 -10   4   41.40    5.95
   0 -10   4   45.55    5.90
   0  10  -3    0.69    1.47
   0  10  -3    1.91    1.85
   0 -10   3    3.51    2.14
   0 -10   3    3.09    2.12
   0 -10   2   42.02    5.77
   0 -10   2   54.41    6.62
   0  10  -2   48.84    6.63
   0  10  -2   45.69    5.56
   0  10  -1   25.82    5.09
   0 -10   1   29.22    4.96
   0  10  -1   27.14    4.31
   0 -10   1   23.18    4.45
   0  10   0   65.49    6.42
   0  10   0   62.80    7.45
   0 -10   0   66.84    7.19
   0 -10   0   82.96    7.94
   0  10   1  213.60   13.90
   0  10   1  254.46   11.99
   0 -10  -1  247.66   13.65
   0 -10  -1  244.41   13.26
   0 -10  -2   19.89    4.05
   0  10   2   20.70    3.40
   0 -10  -2   21.58    4.25
   0  10   2   17.96    4.24
   0 -10  -3    7.09    2.96
   0  10   3    6.45    3.32
   0 -10  -3    1.67    1.62
   0  10   3    4.15    1.97
   0 -10  -4  228.17   13.60
   0  10   4  258.45   11.92
   0 -10  -4  247.89   14.22
   0  10   4  241.94   14.65
   0  10   5   -1.65    2.01
   0  10   5    0.49    1.54
   0 -10  -5   -0.86    2.12
   0 -10  -5   -0.50    2.77
   0  10   6    7.80    3.47
   0  10   6    5.30    2.42
   0 -10  -6    9.30    3.37
   0 -10  -6    2.28    2.48
   0  10   7    3.21    2.23
   0  10   7    5.10    2.89
   0 -10  -7   -0.93    2.35
   0 -10  -7    0.02    2.40
   0  10   8    6.27    2.93
   0 -10  -8    7.82    3.08
   0 -10  -8    0.74    2.72
   0  10   8    3.79    2.45
   0  10   9   35.91    5.99
   0 -10  -9   31.97    5.83
   0  10   9   29.95    5.48
   0 -10 -10  156.96   12.61
   0  10  10  173.58   13.22
   0  10  10  177.44   13.11
   0  10  11   62.53    8.20
   0  10  11   79.06    9.00
   0 -10 -11   73.62    8.78
   0  10  12   91.81   10.04
   0  10  12  112.87   11.01
   0 -10 -12   84.01    9.52
   0  10  13   35.06    6.39
   0 -10 -13   37.75    7.17
   0  10  13   39.23    6.74
   0 -10 -14   13.29    4.50
   0  10  14   21.45    5.07
   0  10  14   24.59    5.97
   0 -10 -15   11.21    4.79
   0 -10 -15   13.02    4.71
   0  10  15   21.52    5.31
   0  10  15   14.22    4.06
   0  10  16    8.30    3.82
   0 -10 -16    2.49    4.30
   0  10  16    5.04    2.91
   0 -10 -16    8.35    4.12
   0 -10 -17   35.87    8.19
   0  10  17   50.77    8.53
   0 -10 -17   55.35    9.34
   0  10  17   65.09    9.73
   0  10  18    8.65    3.46
   0 -10 -18    9.55    4.14
   0  10  18   11.42    4.91
   0 -10 -18    8.04    5.48
   0  10  19   15.42    5.41
   0  10  19   14.26    5.54
   0 -10 -19    8.85    4.80
   0 -10 -19   24.19    7.11
   0 -10 -20    3.83    3.60
   0  10  20    4.57    3.48
   0  11 -16    2.67    4.12
   0  11 -15   53.93   10.42
   0 -11  15   70.82   11.18
   0  11 -15   63.57    9.89
   0  11 -14    3.65    3.61
   0  11 -14    2.75    2.75
   0 -11  14   -2.24    3.55
   0  11 -13    2.15    4.05
   0 -11  13   -1.76    2.69
   0  11 -13   -0.85    2.57
   0 -11  12   15.90    5.10
   0  11 -12   26.78    6.56
   0  11 -12   31.45    7.19
   0 -11  11  360.86   22.21
   0  11 -11  354.42   21.72
   0 -11  11  340.45   17.58
   0  11 -11  300.84   19.97
   0 -11  10  149.88   11.61
   0 -11  10  157.67   14.42
   0  11 -10  152.77   14.27
   0  11 -10  150.92   14.09
   0  11  -9  125.43   12.46
   0 -11   9  136.05   10.96
   0  11  -9  114.12   11.43
   0 -11   9  139.77   13.07
   0 -11   8   56.23    8.31
   0  11  -8   60.03    8.63
   0  11  -8   52.05    8.07
   0 -11   8   53.83    7.09
   0 -11   7  661.72   23.83
   0  11  -7  569.10   25.42
   0 -11   7  579.59   25.04
   0  11  -7  578.86   24.50
   0 -11   6  104.85    9.40
   0 -11   6  103.77   10.32
   0  11  -6   91.43    9.47
   0  11  -6  124.24   11.72
   0  11  -5   63.57    8.30
   0 -11   5   86.53    9.24
   0 -11   5   80.03    8.38
   0  11  -5   80.71    8.52
   0 -11   4   13.07    3.50
   0 -11   4   11.23    3.25
   0  11  -4   10.95    3.90
   0  11  -4   10.06    3.57
   0  11  -3    0.47    2.44
   0  11  -3   -0.04    1.60
   0 -11   3   -2.72    1.83
   0 -11   3    1.66    1.71
   0 -11   2   11.46    3.04
   0  11  -2   11.63    3.99
   0  11  -2   18.11    4.24
   0 -11   2   23.76    4.67
   0  11  -1   -0.99    1.57
   0  11  -1   -0.88    2.46
   0 -11   1    0.21    1.86
   0 -11   1    1.14    2.22
   0  11   0   37.77    6.22
   0  11   0   36.52    5.11
   0 -11   0   41.80    5.85
   0 -11   0   46.29    6.39
   0 -11  -1  775.65   25.19
   0  11   1  733.07   21.38
   0 -11  -1  735.31   24.89
   0  11   1  735.44   26.92
   0  11   2   12.13    3.72
   0 -11  -2   12.48    3.58
   0  11   2    5.71    1.87
   0 -11  -2   10.44    3.76
   0 -11  -3 1099.89   31.07
   0  11   3 1067.06   32.21
   0 -11  -4  144.80   11.45
   0  11   4  128.77   11.34
   0  11   4  121.83    8.67
   0 -11  -4  134.54   11.42
   0  11   5  424.73   20.97
   0 -11  -5  461.30   20.94
   0 -11  -6  139.37   11.73
   0  11   6  143.97   12.14
   0  11   6  124.22   10.57
   0  11   7   27.58    5.29
   0  11   7   33.98    6.12
   0 -11  -7   33.03    5.94
   0 -11  -8   24.96    5.48
   0  11   8   16.25    3.81
   0  11   8   18.59    4.38
   0 -11  -9   -0.07    1.96
   0  11   9    1.92    2.09
   0 -11  -9    5.30    2.39
   0  11   9    5.77    3.03
   0  11  10  112.85   11.16
   0  11  10  133.30   12.17
   0 -11 -10  140.64   12.48
   0  11  11   26.19    5.42
   0  11  11   31.39    6.06
   0 -11 -11   31.47    6.41
   0  11  12  147.82   13.08
   0  11  12  145.74   12.84
   0 -11 -12  169.19   14.17
   0 -11 -13    2.51    3.44
   0 -11 -13   -1.38    2.90
   0  11  13    1.42    2.16
   0  11  13    3.32    3.34
   0 -11 -14    0.95    3.57
   0  11  14   13.75    4.70
   0 -11 -14    8.92    4.12
   0  11  14    9.57    4.48
   0 -11 -15    9.23    5.11
   0 -11 -15    2.89    3.32
   0  11  15   12.43    3.93
   0  11  15    6.34    3.45
   0 -11 -16   -2.25    4.13
   0  11  16    9.04    4.27
   0  11  16    8.83    4.26
   0 -11 -16    8.59    4.34
   0  11  17  139.59   14.08
   0  11  17  114.91   13.07
   0 -11 -17  145.01   15.29
   0  11  18    3.54    3.50
   0  11  18   -2.82    3.25
   0 -11 -18    4.12    4.10
   0  11  19   26.76    7.05
   0 -11 -19   29.82    7.13
   0  12 -15   12.00    6.32
   0  12 -14   -1.03    2.87
   0  12 -14   -2.21    4.68
   0 -12  14    3.28    3.43
   0  12 -13   29.48    6.97
   0 -12  13   33.75    7.55
   0  12 -13   36.87    7.78
   0 -12  12    3.27    2.77
   0  12 -12   -3.33    3.68
   0  12 -12   -1.55    2.95
   0 -12  11  135.18   14.29
   0  12 -11  123.06   13.34
   0  12 -11  117.15   13.21
   0 -12  11  132.28   11.53
   0 -12  10    4.32    2.78
   0  12 -10   -2.23    2.24
   0  12 -10    5.55    3.37
   0 -12  10    4.34    2.65
   0  12  -9  156.90   14.33
   0 -12   9  163.09   12.51
   0  12  -9  147.17   13.74
   0 -12   9  164.77   15.11
   0 -12   8   14.19    4.65
   0  12  -8    9.57    4.07
   0  12  -8    3.80    2.26
   0 -12   8   12.91    3.96
   0  12  -7   30.28    6.83
   0 -12   7   30.35    5.87
   0  12  -7   34.57    6.25
   0 -12   7   35.59    6.02
   0  12  -6  654.90   25.82
   0 -12   6  695.84   28.08
   0 -12   6  690.58   25.28
   0  12  -6  694.59   28.56
   0 -12   5    4.86    3.29
   0  12  -5    9.88    3.77
   0 -12   5    5.59    2.81
   0  12  -5    3.82    1.91
   0  12  -4  237.58   16.29
   0  12  -4  287.78   16.02
   0 -12   4  270.86   15.71
   0 -12   4  273.03   16.86
   0 -12   3    1.06    2.44
   0  12  -3    0.77    1.58
   0  12  -3    0.57    1.88
   0 -12   3    5.33    2.87
   0  12  -2    2.40    1.90
   0  12  -2    6.43    3.62
   0 -12   2    5.37    2.94
   0 -12   2    4.09    2.67
   0  12  -1   27.30    5.65
   0 -12   1   19.05    4.21
   0  12  -1   18.81    3.77
   0 -12   1   26.81    5.21
   0 -12   0   70.52    8.26
   0  12   0   63.21    6.94
   0 -12   0   69.13    8.04
   0  12   0   60.33    8.45
   0  12   1  121.82   11.53
   0 -12  -1  129.41   11.23
   0  12   1   97.58    8.38
   0 -12  -1  114.84   10.43
   0 -12  -2  166.87   12.89
   0  12   2  123.60    8.99
   0 -12  -2  170.41   12.49
   0  12   2  135.49   12.03
   0 -12  -3  195.82   13.73
   0 -12  -3  219.77   14.64
   0  12   3  195.50   14.21
   0  12   4   12.27    3.84
   0 -12  -4   10.41    3.06
   0  12   4   11.77    3.03
   0 -12  -4   13.89    4.39
   0  12   5   56.16    8.03
   0 -12  -5   62.74    8.20
   0  12   6    1.39    2.59
   0  12   6   -0.55    2.78
   0 -12  -6   -0.74    3.01
   0 -12  -6    7.11    3.82
   0  12   7   12.46    4.03
   0 -12  -7   14.34    4.71
   0  12   7   10.69    3.72
   0 -12  -7   -0.12    2.35
   0 -12  -8    6.63    3.89
   0  12   8   10.43    3.95
   0 -12  -8    0.69    2.52
   0  12   8    4.64    2.58
   0 -12  -9   26.16    5.78
   0  12   9   19.18    4.88
   0  12   9   11.13    4.02
   0  12  10   78.36   10.02
   0  12  10   68.29    8.85
   0 -12 -10   61.95    8.98
   0  12  11   -2.19    2.74
   0 -12 -11   -0.52    3.20
   0 -12 -11    6.76    4.17
   0  12  11    4.08    3.87
   0 -12 -12   41.86    7.71
   0  12  12   28.07    5.82
   0  12  12   26.47    5.60
   0  12  13   13.55    5.22
   0 -12 -13   11.67    5.04
   0  12  13    5.67    3.35
   0 -12 -13    2.65    2.95
   0  12  14   93.90   11.51
   0 -12 -14   98.83   11.80
   0  12  14  101.16   11.27
   0 -12 -15   58.70    9.43
   0  12  15   58.31    9.42
   0  12  15   56.28    8.81
   0  12  16    9.97    4.73
   0 -12 -16   12.07    4.58
   0  12  16    3.26    2.34
   0 -12 -17   -2.87    4.22
   0  12  17    7.69    4.85
   0  12  18    3.97    3.50
   0  13 -14   41.75   10.13
   0  13 -14   49.95    9.50
   0 -13  13   24.88    7.20
   0  13 -13    8.88    4.82
   0  13 -13   16.53    5.42
   0  13 -12    3.43    3.24
   0 -13  12   -0.36    2.81
   0  13 -12    3.65    3.26
   0 -13  11   25.74    6.22
   0  13 -11   35.22    8.03
   0  13 -11   36.88    7.87
   0  13 -10   25.57    6.94
   0  13 -10   24.17    5.95
   0 -13  10   35.65    8.21
   0 -13  10   24.48    5.21
   0 -13   9   44.25    7.23
   0 -13   9   40.97    7.94
   0  13  -9   49.74    8.44
   0  13  -9   48.20    8.56
   0  13  -8   13.65    4.53
   0  13  -8   16.30    5.16
   0 -13   8   16.84    4.80
   0 -13   8   13.89    3.98
   0  13  -7   87.66   10.44
   0 -13   7   88.42   11.04
   0  13  -7   87.66   10.84
   0 -13   7  106.73   10.55
   0  13  -6   19.03    5.00
   0 -13   6   19.97    4.88
   0  13  -6   13.82    4.55
   0 -13   6   14.99    4.88
   0 -13   5  225.27   16.40
   0 -13   5  200.14   14.51
   0  13  -5  210.56   16.82
   0  13  -5  202.41   14.94
   0  13  -4    9.21    3.16
   0 -13   4   11.52    3.88
   0 -13   4    3.33    1.81
   0  13  -4    8.31    3.95
   0  13  -3   28.02    5.37
   0 -13   3   29.99    5.61
   0  13  -3   22.05    5.17
   0 -13   3   23.56    5.58
   0 -13   2   45.01    7.21
   0  13  -2   31.66    6.51
   0 -13   2   44.98    7.14
   0  13  -2   37.51    5.80
   0  13  -1   12.28    3.89
   0 -13   1   15.01    4.41
   0  13  -1   11.22    2.82
   0 -13   1   16.28    4.40
   0 -13   0    2.15    2.73
   0 -13   0    2.51    2.09
   0  13   0   -0.17    1.71
   0  13   1   35.02    5.54
   0 -13  -1   49.55    7.23
   0 -13  -1   48.39    7.44
   0  13   1   48.91    7.74
   0  13   2   14.25    4.41
   0  13   2   12.69    3.04
   0 -13  -2   19.34    4.84
   0 -13  -2   17.52    4.64
   0  13   3   23.19    5.17
   0 -13  -3   26.45    5.68
   0  13   3   15.00    3.23
   0 -13  -3   25.96    5.71
   0 -13  -4   40.89    6.88
   0 -13  -4   57.87    8.33
   0  13   4   57.30    8.56
   0  13   5   17.14    4.56
   0 -13  -5   18.27    4.89
   0 -13  -6    0.87    2.81
   0  13   6    2.21    2.13
   0  13   6    2.58    2.51
   0 -13  -6    1.76    2.38
   0  13   7    1.93    2.45
   0 -13  -7   -1.03    3.65
   0  13   7   -0.03    2.21
   0 -13  -7    1.06    2.79
   0  13   8    5.60    3.12
   0  13   8    4.95    2.34
   0 -13  -8    7.68    3.11
   0  13   9    5.38    1.95
   0  13   9    3.01    2.44
   0 -13  -9    5.00    3.95
   0 -13 -10   -3.60    3.88
   0  13  10    2.41    2.78
   0 -13 -10   -0.44    2.75
   0  13  10    2.01    2.69
   0 -13 -11   38.31    7.66
   0  13  11   42.36    7.81
   0  13  11   26.38    6.21
   0 -13 -12    0.60    2.86
   0  13  12    1.12    2.39
   0  13  12    5.12    3.45
   0 -13 -13   28.13    6.66
   0  13  13   32.07    7.23
   0  13  13   20.16    5.62
   0  13  14    1.55    2.46
   0 -13 -14    3.76    3.42
   0  13  14    0.08    2.48
   0 -13 -15   11.30    5.40
   0  13  15    2.21    2.78
   0 -13 -16   23.37    7.20
   0  13  16   18.16    5.71
   0  14 -13   -6.26    5.03
   0  14 -13   -0.47    3.06
   0 -14  12    2.27    3.48
   0  14 -12    1.40    3.45
   0  14 -12    0.11    2.99
   0  14 -11   16.88    5.54
   0 -14  11   12.03    5.04
   0  14 -11   13.75    6.09
   0  14 -10   10.18    4.57
   0  14 -10    6.08    4.59
   0 -14  10    3.65    2.84
   0  14  -9    7.57    3.58
   0 -14   9   16.77    5.32
   0  14  -9   11.16    4.61
   0 -14   9    7.73    3.89
   0  14  -8   27.77    6.17
   0  14  -8   21.09    6.06
   0 -14   8   25.40    6.68
   0 -14   8   19.10    5.20
   0  14  -7    6.74    3.37
   0 -14   7   17.99    5.60
   0  14  -7   15.02    5.68
   0 -14   7   18.69    5.06
   0  14  -6   14.54    5.09
   0  14  -6    9.02    3.60
   0 -14   6   15.12    4.86
   0 -14   6   18.08    6.09
   0  14  -5  258.33   19.15
   0 -14   5  264.02   17.41
   0 -14   5  227.87   17.39
   0  14  -5  251.62   16.80
   0  14  -4   20.86    4.91
   0  14  -4   31.09    7.13
   0 -14   4   22.33    5.24
   0 -14   4   20.17    5.31
   0  14  -3  128.04   11.53
   0 -14   3  153.49   13.28
   0 -14   3  138.25   13.00
   0  14  -3  115.50   12.76
   0 -14   2   47.79    7.35
   0  14  -2   32.64    5.85
   0  14  -2   49.80    8.23
   0 -14   2   43.14    6.98
   0  14  -1   45.08    7.92
   0  14  -1   23.84    5.10
   0 -14   1   43.08    7.45
   0 -14   1   36.32    6.79
   0  14   0   28.21    6.48
   0 -14   0   35.85    6.41
   0 -14   0   38.52    7.13
   0  14   0   20.06    4.50
   0  14   1   -0.72    2.04
   0 -14  -1    1.06    2.31
   0 -14  -1    2.63    2.77
   0  14   1    0.67    2.41
   0  14   2   33.70    4.74
   0  14   2   65.09    9.32
   0 -14  -2   61.42    8.84
   0 -14  -2   59.26    8.29
   0 -14  -3    8.00    3.25
   0  14   3    2.44    2.08
   0 -14  -3    5.13    2.46
   0  14   3    4.49    2.81
   0 -14  -4   63.59    9.13
   0  14   4   50.73    8.46
   0 -14  -4   50.30    7.78
   0 -14  -5   57.81    8.99
   0  14   5   38.67    7.73
   0  14   5   54.96    9.00
   0  14   6    1.99    3.00
   0  14   6    4.95    3.57
   0 -14  -6    0.08    2.79
   0  14   7   45.27    8.25
   0 -14  -7   62.45    9.34
   0  14   8   10.25    4.88
   0 -14  -8    9.94    4.77
   0  14   8    4.36    2.40
   0  14   9  110.96   12.81
   0 -14  -9  104.44   12.21
   0  14  10   20.15    5.80
   0  14  10   27.27    6.17
   0  14  11  280.29   20.27
   0 -14 -11  262.40   19.58
   0  14  12  117.90   13.41
   0 -14 -12  105.22   12.49
   0 -14 -13  109.40   13.17
   0  14  13   84.65   11.69
   0  14  14   90.51   12.21
   0 -14 -14   84.65   11.77
   0  14  15    0.78    2.59
   0  15 -12   18.70    6.98
   0  15 -12   14.99    5.87
   0  15 -11    1.27    3.25
   0  15 -11   12.24    5.54
   0 -15  10   41.85    9.23
   0  15 -10   41.12    8.26
   0  15 -10   24.99    6.62
   0  15  -9   42.53    8.82
   0 -15   9   50.75    9.32
   0  15  -9   47.48    9.67
   0  15  -8   -0.13    2.33
   0 -15   8   -1.94    2.92
   0  15  -8    2.73    3.37
   0 -15   8    1.11    3.05
   0 -15   7    6.72    3.76
   0  15  -7    7.61    4.35
   0  15  -7    2.83    2.81
   0 -15   7    4.93    3.61
   0 -15   6    8.60    3.86
   0 -15   6    1.71    2.95
   0  15  -6    7.07    3.85
   0  15  -6    9.43    5.16
   0  15  -5   61.34    8.89
   0 -15   5   71.18    9.78
   0 -15   5   68.10    9.91
   0  15  -5   63.74   10.03
   0 -15   4  193.96   16.45
   0  15  -4  172.82   16.30
   0  15  -4  131.68   12.11
   0 -15   4  120.36   12.41
   0 -15   3  149.00   14.24
   0  15  -3  122.56   11.33
   0 -15   3  171.83   14.97
   0  15  -3  143.84   14.98
   0  15  -2   -0.93    2.29
   0 -15   2    1.07    2.31
   0 -15   2   -5.32    3.74
   0  15  -2    0.47    2.61
   0 -15   1  108.84   12.15
   0  15  -1   87.41   11.69
   0 -15   1   81.21   10.29
   0 -15   0   52.06    8.47
   0 -15   0   51.60    8.34
   0  15   0   42.67    8.48
   0  15   1   52.85    8.85
   0 -15  -1   57.88    8.52
   0 -15  -1   51.03    8.28
   0  15   2  170.76   15.75
   0 -15  -2  188.79   15.80
   0 -15  -2  154.35   14.51
   0 -15  -3   60.63    8.83
   0  15   3   69.81   10.24
   0 -15  -3   77.18   10.42
   0 -15  -4  233.49   17.56
   0  15   4  212.61   17.82
   0 -15  -4  221.94   17.62
   0  15   5    0.19    2.28
   0 -15  -5    6.73    4.59
   0  15   5   -0.28    2.76
   0  15   6   92.14   11.81
   0 -15  -6   79.36   10.72
   0 -15  -7   21.93    6.17
   0  15   7   13.02    4.83
   0  15   7   21.47    5.83
   0 -15  -8   34.65    7.97
   0  15   8   39.42    8.01
   0 -15  -9    8.63    4.88
   0  15   9    6.31    3.89
   0  15   9    8.48    3.87
   0 -15 -10    9.81    4.96
   0  15  10    4.30    3.53
   0  15  10    4.56    3.41
   0  15  11    8.83    4.11
   0 -15 -11    9.79    4.94
   0 -15 -12   -4.55    3.89
   0  15  12   -2.50    2.84
   0  15  13    5.06    3.78
   0  16  -9    0.68    2.84
   0 -16   8    7.89    4.06
   0  16  -8   18.11    5.46
   0  16  -7    6.66    6.05
   0 -16   7   -0.39    2.61
   0 -16   7    3.75    3.48
   0 -16   6    8.29    5.12
   0  16  -6   12.42    5.08
   0 -16   6   17.72    5.84
   0 -16   5   43.97    8.93
   0  16  -5   51.33    9.40
   0 -16   5   50.10    8.64
   0 -16   4   86.56   11.26
   0  16  -4   77.01   11.62
   0 -16   4   75.29   10.79
   0  16  -3    7.53    4.27
   0 -16   3   14.84    6.13
   0 -16   3   11.89    4.52
   0 -16   2  103.31   12.39
   0 -16   2   96.63   11.87
   0  16  -1  139.63   15.42
   0 -16   1  156.94   14.77
   0 -16   1  129.55   13.71
   0  16   0   11.62    5.24
   0 -16   0    4.12    2.91
   0 -16   0    4.88    2.96
   0 -16  -1   95.91   12.00
   0  16   1   99.99   12.90
   0 -16  -1   69.08    9.34
   0  16   2   -3.00    2.83
   0 -16  -2   -1.45    3.71
   0 -16  -2    5.19    3.51
   0 -16  -3   57.40    9.28
   0 -16  -3   71.47   10.93
   0 -16  -4    0.98    2.74
   0 -16  -4    2.82    2.86
   0  16   4    6.64    4.36
   0  16   5   21.07    6.47
   0 -16  -5   32.45    7.58
   0 -16  -6  164.21   16.53
   0  16   6  176.59   17.27
   0  16   7    9.85    5.00
   0  16   7   34.42    8.07
   0 -16  -7   31.21    7.52
   0  16   8  118.99   14.14
   0 -16  -8  130.80   14.71
   0  16   9  143.91   15.80
   0 -16  -9  130.80   14.75
   0  16  10   25.17    6.95
   0 -16 -10   24.34    6.80
   0 -17   6    3.40    3.73
   0 -17   6    0.91    2.45
   0 -17   5    3.60    2.74
   0 -17   5    2.75    2.80
   0  17  -5    7.53    5.04
   0  17  -4   15.17    5.75
   0 -17   4   14.92    5.93
   0 -17   4   27.51    6.83
   0 -17   3    0.58    4.17
   0 -17   3   -3.47    3.60
   0  17  -3    0.51    2.57
   0 -17   2   -2.26    3.40
   0  17  -2   -1.79    3.01
   0 -17   2   -3.55    3.39
   0 -17   1   35.34    7.34
   0 -17   1   53.63    9.26
   0  17  -1   52.10    9.84
   0 -17   0   -2.00    3.55
   0 -17   0    3.67    3.40
   0  17   0    8.77    5.52
   0  17   1  121.51   14.82
   0 -17  -1  129.18   14.77
   0 -17  -2    9.36    4.11
   0 -17  -2    7.26    4.57
   0  17   3  267.62   22.12
   0 -17  -3  281.24   21.24
   0 -17  -4   16.39    6.03
   0  17   4   23.47    7.55
   0  17   5   60.68   11.06
   0 -17  -5   47.51    9.04
   0 -17  -6   97.58   12.96
   0  17   6   99.10   13.61
   0 -17  -7    4.69    3.70
   0 -18   4   -5.80    4.53
   0 -18   4   -1.38    3.51
   0 -18   3   -0.91    3.51
   0 -18   3    1.65    3.76
   0 -18   2    5.05    4.86
   0 -18   2    4.99    4.26
   0 -18   1   18.59    6.10
   0 -18   0   17.03    6.20
   0 -18  -1    3.07    3.63
   1 -17  -6   39.20    8.45
   1 -17  -5   28.92    8.09
  -1  17   5   29.28    7.84
  -1  17   4    8.92    4.69
   1 -17  -4    2.00    4.20
   1 -17  -3   42.48    9.26
  -1  17   3   41.65    8.72
  -1  17   2    5.44    4.05
   1 -17  -2    2.46    3.50
  -1  17   1   -0.47    2.58
   1 -17  -1    4.68    3.62
  -1  17   0   70.59   11.48
   1 -17   0   60.16   10.17
  -1  17  -1   48.33    9.51
   1 -17   1   44.95    9.01
   1 -17   2   89.73   12.26
  -1  17  -2  110.46   13.92
   1 -17   3    5.50    4.54
   1 -17   3   14.76    5.57
  -1  17  -3   14.66    5.17
  -1  17  -4   23.36    7.06
   1 -17   4   11.71    4.45
   1 -17   4   20.50    6.24
   1 -17   5   -0.39    2.87
   1 -17   5   -0.18    3.82
  -1  17  -5   -0.74    3.20
   1 -17   6    7.25    3.96
   1 -17   6    2.50    3.25
  -1  17  -6    6.49    4.01
   1 -17   7   -3.88    3.82
   1 -17   7    0.94    2.76
   1 -16  -9   15.59    6.08
  -1  16   9    8.52    4.46
   1 -16  -8   26.72    7.13
  -1  16   8   15.09    6.23
   1 -16  -7    9.54    5.14
  -1  16   7    3.05    2.92
  -1  16   6   48.93    9.25
   1 -16  -6   55.30   10.18
   1 -16  -5  100.11   12.83
  -1  16   5   93.15   12.52
   1 -16  -4   47.89    9.16
  -1  16   4   36.73    7.84
   1 -16  -3  279.35   20.79
  -1  16   3  299.46   22.30
  -1  16   2    3.97    3.83
   1 -16  -2    1.50    3.09
   1 -16  -2   -0.16    2.71
   1 -16  -1   24.73    6.67
  -1  16   1   32.33    7.61
   1 -16  -1   40.66    8.32
   1 -16   0    5.85    4.09
  -1  16   0    1.53    2.76
   1 -16   0   -0.20    2.46
  -1  16  -1   10.90    5.16
   1 -16   1    2.55    2.12
   1 -16   1    3.69    3.68
  -1  16  -2   14.96    6.12
   1 -16   2   12.96    4.99
   1 -16   2    8.20    3.52
  -1  16  -3   10.59    4.84
   1 -16   3    7.35    3.70
   1 -16   3    5.97    4.13
   1 -16   4   20.09    5.89
   1 -16   4   19.94    5.50
  -1  16  -4   23.18    6.89
   1 -16   5   -0.46    2.64
  -1  16  -5   -0.57    2.90
   1 -16   5    7.22    4.02
  -1  16  -6   18.23    6.40
   1 -16   6    7.79    4.60
   1 -16   6    6.74    3.78
   1 -16   7    5.55    2.62
  -1  16  -7    5.62    4.09
   1 -16   7   12.16    5.58
   1 -16   8   11.00    5.59
   1 -16   8   12.45    5.11
  -1  16  -8    8.69    4.70
  -1  16  -9    6.95    4.15
   1 -16   9    6.02    4.10
  -1  16 -10   -2.67    3.10
  -1  15  12   11.36    4.67
   1 -15 -12    9.01    3.71
  -1  15  11   37.05    7.66
   1 -15 -11   44.89    8.62
  -1  15  10   48.38    8.89
   1 -15 -10   52.62    9.56
   1 -15  -9    4.19    3.66
  -1  15   9    5.49    3.51
   1 -15  -8  103.80   12.44
  -1  15   8  115.77   13.40
   1 -15  -7   -4.43    4.18
  -1  15   7    0.67    2.56
  -1  15   6   75.09   10.73
   1 -15  -6   80.50   11.13
  -1  15   5    0.56    2.84
   1 -15  -5   -3.04    3.93
  -1  15   5   -0.06    2.31
   1 -15  -4   67.34   10.19
  -1  15   4   67.84   10.19
   1 -15  -3   94.83   11.80
   1 -15  -3   57.80    8.31
  -1  15   3   78.76   10.94
  -1  15   2    7.38    3.02
  -1  15   2   24.17    6.21
   1 -15  -2   25.27    6.58
   1 -15  -2   19.20    4.35
  -1  15   1  182.16   16.34
   1 -15  -1  187.75   16.13
  -1  15   1   83.57    9.00
   1 -15  -1  119.46   11.98
   1 -15   0    3.15    3.74
  -1  15   0    1.38    3.18
   1 -15   0    0.27    2.26
  -1  15   0   -0.04    2.01
  -1  15  -1   91.46   11.53
   1 -15   1   64.55    8.95
   1 -15   1   98.23   11.33
   1 -15   2    9.03    4.05
  -1  15  -2    7.53    4.00
   1 -15   2   18.64    5.75
  -1  15  -2   14.49    5.08
   1 -15   3   45.45    7.51
   1 -15   3   47.33    8.00
  -1  15  -3   37.64    8.22
  -1  15  -3   33.38    6.57
  -1  15  -4   27.44    7.34
   1 -15   4   38.91    7.77
  -1  15  -4   17.25    4.94
   1 -15   4   26.26    6.65
   1 -15   5    2.26    3.27
   1 -15   5   -1.26    2.37
  -1  15  -5   -1.36    2.73
  -1  15  -5   -0.89    2.51
   1 -15   6   82.76   10.66
  -1  15  -6   64.95    9.51
   1 -15   6   62.07    9.87
  -1  15  -6   72.06   10.55
   1 -15   7   44.60    8.41
   1 -15   7   51.04    8.33
  -1  15  -7   55.18    9.64
  -1  15  -7   53.99    8.56
   1 -15   8   10.31    3.86
   1 -15   8   10.49    4.67
  -1  15  -8    5.68    4.25
  -1  15  -8   10.40    4.20
  -1  15  -9    4.92    4.62
  -1  15  -9    7.12    3.96
   1 -15   9    2.39    2.46
   1 -15   9    2.06    2.48
  -1  15 -10   15.48    5.29
   1 -15  10   32.96    7.88
  -1  15 -10   35.59    7.60
  -1  15 -11   38.12    8.60
  -1  15 -11   30.22    7.62
   1 -15  11   41.49    9.07
  -1  14  14    1.15    2.78
   1 -14 -14    2.88    4.14
   1 -14 -13    9.93    4.56
  -1  14  13    7.73    4.79
   1 -14 -12  113.19   13.27
  -1  14  12  101.60   12.75
  -1  14  11   63.57    9.77
   1 -14 -11   81.65   11.22
   1 -14 -10   22.28    6.13
  -1  14  10   18.86    5.41
  -1  14   9  148.19   14.67
   1 -14  -9  166.72   15.28
   1 -14  -8    0.85    2.95
   1 -14  -8   -5.28    4.10
  -1  14   8   -0.74    2.10
  -1  14   8   -0.48    3.13
  -1  14   7  127.34   13.48
   1 -14  -7   -1.31    4.27
  -1  14   7   42.64    7.17
   1 -14  -7  169.72   14.93
   1 -14  -6    3.58    4.30
   1 -14  -6   -0.27    2.76
  -1  14   6    0.62    2.74
  -1  14   6    3.42    3.39
  -1  14   5   12.11    4.57
  -1  14   5   21.24    5.63
   1 -14  -5   16.37    5.18
   1 -14  -4   12.05    4.58
  -1  14   4   12.10    4.60
   1 -14  -4   11.82    4.08
   1 -14  -4   -0.18    3.62
  -1  14   3    1.75    2.77
   1 -14  -3    8.93    4.20
  -1  14   3    1.96    3.14
   1 -14  -3    3.83    3.19
   1 -14  -2   19.56    5.51
  -1  14   2   17.70    5.19
  -1  14   2   10.00    3.14
   1 -14  -2   15.09    4.44
   1 -14  -1    5.16    2.74
  -1  14   1    1.56    3.04
   1 -14  -1    1.64    2.54
  -1  14   1   -0.09    1.87
  -1  14   0   36.86    5.97
  -1  14   0   58.81    8.85
   1 -14   0   49.71    7.62
   1 -14   0   66.91    9.14
   1 -14   1   12.22    4.04
   1 -14   1   14.48    4.90
  -1  14  -1    4.47    2.89
  -1  14  -1    9.05    3.41
  -1  14  -2   66.50    8.30
   1 -14   2   74.12    9.53
   1 -14   2  100.73   11.05
  -1  14  -2   72.65    9.79
  -1  14  -3    7.82    4.07
   1 -14   3    6.87    3.11
   1 -14   3   13.52    4.60
  -1  14  -3   16.18    4.77
  -1  14  -4   34.36    7.21
   1 -14   4   35.40    6.92
  -1  14  -4   38.66    6.64
   1 -14   4   43.33    7.52
  -1  14  -5    7.61    4.16
   1 -14   5   11.06    3.88
  -1  14  -5   10.34    4.95
   1 -14   5    9.38    3.88
   1 -14   6   23.88    5.66
  -1  14  -6   13.49    3.76
  -1  14  -6   27.49    6.45
   1 -14   6   24.15    6.04
  -1  14  -7   72.27   10.27
  -1  14  -7   66.81    9.67
   1 -14   7   72.01   10.02
   1 -14   7   66.04    9.11
  -1  14  -8    0.21    2.32
   1 -14   8   -0.57    2.46
  -1  14  -8    1.07    2.74
   1 -14   8    7.61    4.33
   1 -14   9    8.26    4.64
   1 -14   9    0.91    2.15
  -1  14  -9   11.58    4.61
  -1  14  -9   14.86    4.86
  -1  14 -10    8.87    4.59
   1 -14  10    3.44    3.20
  -1  14 -10    0.64    2.42
   1 -14  10   -0.60    3.18
  -1  14 -11    5.23    4.16
  -1  14 -11    4.31    4.27
   1 -14  11    1.03    2.52
  -1  14 -12    4.25    4.65
   1 -14  12    1.54    2.79
  -1  14 -12    6.36    4.53
  -1  14 -13   33.77    8.36
   1 -13 -16   24.33    7.09
   1 -13 -15   27.40    7.08
  -1  13  15   17.96    5.95
  -1  13  14   15.31    5.84
   1 -13 -14   11.12    4.49
  -1  13  13   38.79    7.90
   1 -13 -13   48.09    8.67
   1 -13 -12   22.28    5.80
  -1  13  12   24.80    6.37
  -1  13  11   18.93    5.15
   1 -13 -11   26.70    6.22
  -1  13  11   28.59    6.58
  -1  13  10  130.42   13.32
   1 -13 -10  133.94   13.51
  -1  13  10  100.88   10.84
  -1  13   9  315.15   20.22
   1 -13  -9  310.77   20.07
   1 -13  -8   -0.35    4.37
  -1  13   8    6.22    3.23
  -1  13   8   11.83    4.66
   1 -13  -8   19.69    5.92
   1 -13  -7  166.84   14.25
  -1  13   7  151.64   13.79
   1 -13  -6  145.55   13.27
  -1  13   6  158.38   14.12
   1 -13  -5   11.43    4.44
  -1  13   5    3.69    2.27
   1 -13  -5   -0.49    2.46
  -1  13   5    9.61    3.47
  -1  13   4   -0.01    2.35
   1 -13  -4    0.84    2.24
   1 -13  -4   -1.19    2.01
   1 -13  -3    6.23    3.63
  -1  13   3    5.70    3.25
   1 -13  -3    9.45    3.61
  -1  13   3    6.35    3.34
   1 -13  -2   15.62    4.65
  -1  13   2   21.52    5.41
  -1  13   2   14.79    3.93
   1 -13  -2   21.51    5.04
  -1  13   1    7.39    3.78
   1 -13  -1    4.29    2.78
  -1  13   1    5.11    2.76
   1 -13  -1    5.89    2.86
   1 -13   0  196.77   14.48
   1 -13   0  212.28   14.34
  -1  13   0  231.81   16.63
  -1  13  -1  175.07   12.55
  -1  13  -1  171.44   14.60
   1 -13   1  188.56   13.78
   1 -13   1  171.36   13.45
   1 -13   2    6.98    2.94
   1 -13   2    8.50    3.13
  -1  13  -2    5.81    2.93
  -1  13  -2    7.59    2.99
  -1  13  -3  251.97   17.14
   1 -13   3  299.82   17.75
   1 -13   3  287.70   17.34
  -1  13  -3  291.49   16.78
  -1  13  -4    3.66    2.96
  -1  13  -4    5.71    3.25
   1 -13   4    9.58    3.61
   1 -13   4   11.55    4.80
   1 -13   5  553.24   25.18
  -1  13  -5  541.78   25.89
  -1  13  -5  483.55   22.92
  -1  13  -6   20.84    5.54
   1 -13   6   15.74    4.70
  -1  13  -6   12.57    4.33
   1 -13   6   22.29    5.48
   1 -13   7  320.32   20.20
  -1  13  -7  347.02   21.22
  -1  13  -7  342.52   19.98
   1 -13   8   88.99   11.01
  -1  13  -8   75.59   10.16
  -1  13  -8   89.92   10.75
   1 -13   8   82.75    9.48
   1 -13   9  162.28   15.16
  -1  13  -9  116.37   12.71
  -1  13  -9  157.95   14.41
   1 -13   9  170.02   13.86
  -1  13 -10   64.79    9.78
   1 -13  10   98.67   12.26
   1 -13  10   87.78    9.93
  -1  13 -10   81.63   11.32
  -1  13 -11   58.26    9.37
   1 -13  11   47.57    8.79
   1 -13  11   37.42    6.85
  -1  13 -11   40.86    8.88
  -1  13 -12   53.14    9.28
   1 -13  12   51.22    9.87
  -1  13 -12   57.16    9.79
  -1  13 -13   11.65    5.02
   1 -13  13   13.82    5.90
  -1  13 -13    4.42    3.12
  -1  13 -14    0.82    4.16
   1 -12 -17    1.56    3.96
  -1  12  17    0.69    3.19
   1 -12 -16   52.55    9.48
  -1  12  16   69.19   10.72
   1 -12 -15    0.43    4.11
   1 -12 -15    9.13    4.81
  -1  12  15    1.01    2.35
   1 -12 -14    3.54    3.09
   1 -12 -14   11.73    5.94
  -1  12  14   10.24    4.68
  -1  12  14    4.79    2.72
   1 -12 -13   38.66    7.63
  -1  12  13   29.06    5.87
  -1  12  13   36.05    7.47
  -1  12  12  101.55   10.55
  -1  12  12  129.12   13.43
   1 -12 -12  130.40   12.89
   1 -12 -11  242.83   17.54
  -1  12  11  240.67   17.54
  -1  12  11  190.21   14.53
   1 -12 -10    0.72    3.08
  -1  12  10   11.74    4.02
  -1  12  10    8.57    3.28
   1 -12 -10    8.57    4.43
   1 -12  -9   87.44   10.34
  -1  12   9   71.20    8.60
  -1  12   9   96.50   10.84
   1 -12  -8    2.84    4.17
   1 -12  -8   17.82    5.21
  -1  12   8   15.63    4.00
  -1  12   7   21.34    4.64
  -1  12   7   31.78    6.04
   1 -12  -7   29.62    5.84
  -1  12   6    5.93    2.71
   1 -12  -6    0.15    2.66
   1 -12  -6    3.33    2.42
  -1  12   6    4.58    2.98
  -1  12   5   14.94    4.50
  -1  12   5   23.22    4.89
   1 -12  -5   29.15    5.53
   1 -12  -4   66.58    8.16
  -1  12   4   69.56    7.21
  -1  12   4   59.92    8.29
   1 -12  -4   55.03    7.76
   1 -12  -3   18.33    4.77
   1 -12  -3   23.65    5.30
  -1  12   3   16.86    4.64
  -1  12   3   13.02    3.26
   1 -12  -2   80.60    9.02
  -1  12   2   80.65    9.56
  -1  12   2   67.98    7.17
   1 -12  -2   94.41    9.31
   1 -12  -1   27.81    5.28
   1 -12  -1   27.79    5.26
  -1  12   1   22.07    4.19
  -1  12   1   34.72    6.29
  -1  12   0    8.55    3.48
   1 -12   0    9.90    3.14
   1 -12   0    0.78    2.10
  -1  12   0   10.11    3.66
  -1  12  -1   11.15    3.56
   1 -12   1    9.80    3.22
  -1  12  -1   11.86    3.85
   1 -12   1    8.64    3.07
  -1  12  -2  113.76   11.20
  -1  12  -2  117.92    9.87
   1 -12   2  120.70   10.48
   1 -12   2  114.19   10.39
   1 -12   3  101.52    9.78
  -1  12  -3   98.82    9.52
   1 -12   3   79.98    8.65
  -1  12  -3   73.75    9.11
   1 -12   4  457.84   21.38
   1 -12   4  451.82   20.84
  -1  12  -4  482.94   22.84
  -1  12  -4  469.79   20.86
  -1  12  -5    4.26    2.45
   1 -12   5    1.39    2.10
   1 -12   5    2.96    2.68
  -1  12  -5    4.23    3.24
  -1  12  -6  495.09   23.83
   1 -12   6  550.06   24.34
  -1  12  -6  472.82   22.46
  -1  12  -7    0.55    2.09
   1 -12   7    2.46    2.45
  -1  12  -7    1.68    1.98
   1 -12   7    2.33    2.65
   1 -12   8    2.28    2.65
  -1  12  -8    2.09    3.29
   1 -12   8    4.05    3.33
  -1  12  -8    6.20    3.46
   1 -12   9  190.42   13.77
   1 -12   9  163.73   14.58
  -1  12  -9  131.61   12.89
  -1  12  -9  170.58   14.84
  -1  12 -10   44.44    8.97
   1 -12  10   74.83   10.28
  -1  12 -10   48.10    8.20
   1 -12  10   54.10    7.79
  -1  12 -11    1.81    2.00
   1 -12  11    1.46    2.74
  -1  12 -11    3.13    3.66
   1 -12  11   -3.17    3.40
  -1  12 -12   -0.56    2.72
   1 -12  12    2.48    2.60
  -1  12 -12    2.89    2.74
   1 -12  12    5.89    3.78
   1 -12  13   -1.81    2.30
  -1  12 -13   -3.10    2.76
   1 -12  14   50.68    9.25
  -1  12 -14   53.10    9.12
  -1  12 -14   43.15    9.16
  -1  12 -15   26.19    6.89
   1 -11 -19   -0.07    3.08
  -1  11  18    1.83    2.51
   1 -11 -18    4.77    5.14
  -1  11  17   20.50    5.85
   1 -11 -17   11.73    4.82
   1 -11 -17   29.37    7.35
  -1  11  16    8.29    4.26
   1 -11 -16    4.33    2.66
  -1  11  16   12.34    5.09
   1 -11 -16   -0.65    3.41
  -1  11  15    7.16    4.00
  -1  11  15   11.04    4.47
   1 -11 -15    5.88    5.48
   1 -11 -15   16.69    5.89
  -1  11  14  124.04   12.18
  -1  11  14  112.18   12.52
   1 -11 -14  115.91   12.26
  -1  11  13   20.77    5.18
   1 -11 -13   24.66    5.69
  -1  11  13   26.31    6.14
   1 -11 -12   -0.38    2.77
  -1  11  12    5.17    3.72
  -1  11  12    2.16    2.39
   1 -11 -12    1.13    3.21
   1 -11 -11   80.40    9.84
  -1  11  11   75.95    9.09
  -1  11  11   73.05    9.26
  -1  11  10   18.59    4.74
   1 -11 -10   18.49    5.08
  -1  11  10   14.71    3.79
   1 -11 -10    2.80    3.28
   1 -11  -9    1.72    3.04
  -1  11   9   12.83    3.97
   1 -11  -9    9.06    3.94
  -1  11   9    7.49    2.93
   1 -11  -8   29.60    5.79
  -1  11   8   40.79    6.58
  -1  11   8   26.91    4.93
  -1  11   7   74.95    8.83
   1 -11  -7   76.63    9.13
  -1  11   7   75.67    8.05
   1 -11  -6   17.30    4.41
  -1  11   6   13.83    4.21
  -1  11   6   16.49    4.17
  -1  11   5  137.56   11.95
   1 -11  -5  167.89   12.68
  -1  11   5  148.10   11.28
  -1  11   4   75.62    7.24
   1 -11  -4   87.05    8.64
   1 -11  -4   72.75    8.48
  -1  11   4   76.33    9.01
   1 -11  -3   10.01    3.09
  -1  11   3   10.38    3.81
   1 -11  -3    4.56    2.89
  -1  11   3    8.66    2.90
  -1  11   2    1.99    1.60
   1 -11  -2    5.57    2.37
   1 -11  -2    6.07    2.84
  -1  11   2    6.34    2.67
   1 -11  -1   25.56    5.34
  -1  11   1   30.13    5.15
   1 -11  -1   28.95    5.00
  -1  11   1   32.59    5.83
  -1  11   0  545.51   20.12
   1 -11   0  529.98   21.40
   1 -11   0  578.69   20.99
  -1  11   0  568.35   23.58
   1 -11   1  122.74    9.84
   1 -11   1  114.00   10.02
  -1  11  -1  110.40   10.72
  -1  11  -1  117.29    9.46
  -1  11  -2   50.79    6.97
   1 -11   2   45.23    6.22
  -1  11  -2   50.45    6.34
   1 -11   2   62.25    7.34
  -1  11  -3    3.57    2.33
   1 -11   3    0.05    2.02
  -1  11  -3   -0.94    1.47
   1 -11   3    1.02    2.04
  -1  11  -4  113.68   10.93
  -1  11  -4  126.72   10.66
   1 -11   4  101.81    9.37
   1 -11   4  107.12    9.94
   1 -11   5  128.99   11.06
   1 -11   5  122.09   10.29
  -1  11  -5  142.06   11.39
  -1  11  -6  162.99   12.62
   1 -11   6  195.15   14.02
   1 -11   6  152.82   11.80
  -1  11  -6  186.97   14.14
   1 -11   7  359.87   17.77
  -1  11  -7  318.54   18.27
  -1  11  -7  301.46   17.98
   1 -11   7  332.18   18.88
  -1  11  -8 1172.37   35.66
  -1  11  -8 1129.33   35.16
   1 -11   8 1057.54   30.71
   1 -11   8 1090.87   35.04
  -1  11  -9    9.30    3.58
  -1  11  -9   10.62    4.13
   1 -11   9   11.04    3.48
   1 -11   9   13.55    4.28
   1 -11  10   55.00    8.46
  -1  11 -10   38.64    7.15
  -1  11 -10   57.08    8.36
   1 -11  10   62.03    7.80
  -1  11 -11  324.56   19.96
   1 -11  11  296.51   17.07
  -1  11 -11  262.02   19.02
   1 -11  11  290.54   19.66
  -1  11 -12    1.98    3.24
   1 -11  12    3.12    1.69
  -1  11 -12    1.15    2.61
   1 -11  12    4.77    3.38
   1 -11  13   61.90    8.25
   1 -11  13   70.56   10.52
  -1  11 -13   81.19   10.85
  -1  11 -13   63.70   10.18
  -1  11 -14   19.56    6.42
  -1  11 -14   21.12    5.72
   1 -11  14   18.63    6.17
  -1  11 -15  119.99   14.71
   1 -11  15  136.52   15.84
  -1  11 -16   59.99   10.77
   1 -10 -20    1.85    4.69
   1 -10 -20   -1.91    3.03
  -1  10  19    2.87    3.44
   1 -10 -19   -1.74    4.44
   1 -10 -19    3.27    4.22
   1 -10 -18   -1.73    3.73
   1 -10 -18    3.69    3.39
  -1  10  18   -0.33    2.71
  -1  10  17   19.57    5.77
   1 -10 -17   13.37    5.78
  -1  10  17   12.63    4.83
   1 -10 -17   14.81    5.03
  -1  10  16    6.33    3.65
  -1  10  16    5.65    3.85
   1 -10 -16   11.35    4.38
   1 -10 -16    3.48    3.62
  -1  10  15   49.61    7.80
   1 -10 -15   61.99    9.15
  -1  10  15   50.93    8.45
   1 -10 -15   27.90    6.96
  -1  10  14   79.91    9.47
  -1  10  14   77.55   10.49
   1 -10 -14   88.50   10.59
   1 -10 -13    1.51    2.89
  -1  10  13    0.97    1.78
  -1  10  13    7.44    3.20
   1 -10 -13   -0.17    4.17
   1 -10 -12  246.66   16.45
  -1  10  12  277.32   17.80
  -1  10  12  266.92   16.20
  -1  10  11   10.93    3.28
  -1  10  11    6.75    3.29
   1 -10 -11    2.98    4.10
   1 -10 -11    9.74    4.24
  -1  10  10  177.31   13.62
  -1  10  10  216.15   14.22
   1 -10 -10  184.03   13.88
   1 -10  -9    0.57    3.42
   1 -10  -9    7.51    3.03
  -1  10   9    9.56    3.69
  -1  10   9    5.82    2.66
  -1  10   8  203.89   13.21
  -1  10   8  185.81   13.45
   1 -10  -8  166.87   12.69
   1 -10  -7   21.99    4.96
  -1  10   7   13.46    3.77
  -1  10   7   12.35    3.34
   1 -10  -6   10.23    3.80
  -1  10   6    7.35    2.82
   1 -10  -6    2.45    2.45
  -1  10   6    8.37    2.81
  -1  10   5  710.29   25.18
   1 -10  -5  671.82   23.77
  -1  10   4   -1.12    1.81
  -1  10   4    1.24    2.44
   1 -10  -4   -1.32    2.40
   1 -10  -4    1.80    2.25
   1 -10  -3  549.29   20.90
  -1  10   3  519.76   18.17
   1 -10  -3  545.83   19.63
   1 -10  -2   34.59    5.40
  -1  10   2   37.71    4.87
   1 -10  -2   36.71    5.09
  -1  10   2   34.05    5.66
  -1  10   1  421.51   16.51
  -1  10   1  440.86   19.43
   1 -10  -1  443.48   17.42
  -1  10   0   13.07    3.58
  -1  10   0   10.98    3.12
   1 -10   0    6.87    2.94
   1 -10   0    9.26    2.88
   1 -10   1  389.36   17.24
  -1  10  -1  424.91   17.04
   1 -10   1  419.35   16.86
  -1  10  -1  374.29   17.95
  -1  10  -2  196.40   13.00
   1 -10   2  195.11   12.20
   1 -10   2  221.52   12.71
   1 -10   3   78.02    8.11
  -1  10  -3   93.67    9.28
  -1  10  -3   84.98    8.08
   1 -10   3   81.34    7.87
   1 -10   4  332.00   16.09
  -1  10  -4  283.90   16.15
  -1  10  -4  327.63   16.35
  -1  10  -5   43.55    6.16
   1 -10   5   38.03    5.95
   1 -10   5   52.40    6.48
  -1  10  -5   37.93    6.07
  -1  10  -6   83.87    8.98
   1 -10   6   80.70    7.85
   1 -10   6   88.96    9.17
  -1  10  -6   71.03    8.37
   1 -10   7   13.51    3.36
  -1  10  -7   14.27    4.10
  -1  10  -7   11.69    4.40
   1 -10   7   16.64    4.36
   1 -10   8  114.30    9.94
  -1  10  -8  104.74   11.19
  -1  10  -8  116.41   11.08
   1 -10   8  113.70   10.85
   1 -10   9  126.81   10.52
  -1  10  -9  120.77   11.99
   1 -10   9  129.09   11.79
  -1  10  -9  130.72   11.83
  -1  10 -10   19.96    5.37
  -1  10 -10   17.99    4.71
   1 -10  10   18.80    3.99
   1 -10  10   18.56    4.95
  -1  10 -11   58.80    9.52
   1 -10  11   63.77    7.74
  -1  10 -11   53.43    8.21
   1 -10  11   68.59    9.58
  -1  10 -12   19.88    5.49
   1 -10  12   12.39    3.73
   1 -10  12   19.50    5.40
  -1  10 -12   24.11    6.55
   1 -10  13    4.88    2.69
  -1  10 -13    6.90    4.29
  -1  10 -13    7.48    3.46
   1 -10  13    8.29    4.41
  -1  10 -14    3.84    3.21
   1 -10  14    4.58    3.22
  -1  10 -14    6.42    3.28
   1 -10  15   18.30    6.00
  -1  10 -15   14.13    5.94
  -1  10 -15   13.11    4.75
  -1  10 -16    0.45    2.72
   1 -10  16   -1.23    3.63
  -1  10 -17   12.26    5.61
   1  -9 -20   -2.17    4.70
  -1   9  20   -4.00    3.92
   1  -9 -20   -1.04    2.80
  -1   9  19   26.18    6.79
  -1   9  19    9.20    4.24
   1  -9 -19   12.15    6.00
   1  -9 -19   16.60    5.83
   1  -9 -18   -4.56    4.15
  -1   9  18    5.57    3.37
  -1   9  18    4.25    3.39
   1  -9 -18    9.54    6.06
   1  -9 -17   90.02   12.46
  -1   9  17  135.20   13.85
   1  -9 -17  119.45   13.10
  -1   9  17  119.52   12.36
   1  -9 -16   16.04    4.94
   1  -9 -16   15.81    6.53
  -1   9  16   20.94    5.61
  -1   9  16   20.31    5.24
   1  -9 -15  131.07   14.06
  -1   9  15  136.62   13.18
   1  -9 -15  149.83   13.72
  -1   9  15  161.30   13.63
  -1   9  14   38.49    6.88
  -1   9  14   44.51    6.85
   1  -9 -14   46.97    7.90
   1  -9 -13    3.38    2.82
  -1   9  13    3.43    2.69
  -1   9  13    2.54    2.20
   1  -9 -13   -1.92    2.87
   1  -9 -12  537.79   23.18
  -1   9  12  537.38   24.02
  -1   9  12  515.02   22.09
   1  -9 -11  108.42   10.30
  -1   9  11   97.13    9.34
  -1   9  11   94.85    9.90
   1  -9 -10   59.89    7.86
  -1   9  10   62.62    7.78
  -1   9  10   67.75    7.82
  -1   9   9    4.91    2.92
   1  -9  -9    7.61    3.31
   1  -9  -9    0.38    2.01
  -1   9   9    5.07    2.47
  -1   9   8   12.19    3.19
  -1   9   8   13.65    3.84
   1  -9  -8    6.10    2.67
  -1   9   7  389.54   18.29
  -1   9   7  341.70   15.61
   1  -9  -7  365.79   17.50
  -1   9   6   46.67    5.51
  -1   9   6   42.25    6.38
   1  -9  -6   44.08    6.22
   1  -9  -5  158.11   11.02
  -1   9   5  160.79   10.28
  -1   9   5  142.53   10.84
  -1   9   4    4.57    2.36
   1  -9  -4    3.67    2.40
  -1   9   4    7.35    2.35
   1  -9  -4   10.16    3.02
   1  -9  -3  202.89   12.16
  -1   9   3  215.36   11.12
  -1   9   3  199.23   12.49
   1  -9  -3  199.74   11.42
  -1   9   2    4.62    2.27
  -1   9   2    3.19    2.24
   1  -9  -2    2.74    2.23
   1  -9  -2    1.12    1.78
   1  -9  -1  256.01   12.23
  -1   9   1  252.72   11.84
  -1   9   1  239.85   13.43
   1  -9   0   11.73    2.94
  -1   9   0   13.53    3.48
   1  -9   0    7.94    2.58
  -1   9   0   11.23    2.77
  -1   9  -1    2.45    1.92
  -1   9  -1    2.82    1.71
   1  -9   1    2.46    1.50
   1  -9   1    3.61    2.19
  -1   9  -2   86.84    7.75
   1  -9   2   84.30    7.62
   1  -9   2   81.46    7.26
  -1   9  -2   79.53    8.09
  -1   9  -3   31.64    4.96
   1  -9   3   16.54    3.84
   1  -9   3   30.36    4.72
  -1   9  -3   23.89    4.50
   1  -9   4   59.32    6.61
  -1   9  -4   59.58    7.26
   1  -9   4   56.52    6.43
  -1   9  -4   59.63    6.88
   1  -9   5   71.11    7.22
  -1   9  -5   56.67    7.31
  -1   9  -5   60.75    7.08
   1  -9   5   53.71    6.49
  -1   9  -6    5.62    2.79
   1  -9   6    4.12    1.97
   1  -9   6    4.52    1.72
  -1   9  -6    0.89    2.22
  -1   9  -7    5.00    3.08
   1  -9   7    2.74    2.14
   1  -9   7   -0.69    1.65
  -1   9  -7    0.77    1.69
  -1   9  -8  307.97   16.94
  -1   9  -8  287.72   16.75
   1  -9   8  302.73   16.96
   1  -9   8  296.01   15.16
  -1   9  -9  484.53   21.63
  -1   9  -9  457.74   21.70
   1  -9   9  497.78   19.98
   1  -9   9  507.76   22.57
  -1   9 -10   55.31    8.12
   1  -9  10   50.43    6.68
   1  -9  10   60.48    8.32
  -1   9 -10   51.95    7.25
  -1   9 -11  237.08   16.73
   1  -9  11  236.46   16.45
  -1   9 -11  219.91   15.17
   1  -9  11  246.55   14.63
   1  -9  12   15.43    3.85
   1  -9  12   10.65    3.78
  -1   9 -12   10.29    4.27
  -1   9 -12   13.12    4.28
   1  -9  13  128.01   13.11
  -1   9 -13  120.30   12.97
   1  -9  13  139.73   11.47
  -1   9 -13  148.60   13.30
  -1   9 -14    2.78    2.85
   1  -9  14    3.51    3.28
  -1   9 -14    3.23    2.78
   1  -9  14    5.09    3.07
  -1   9 -15   18.77    5.92
   1  -9  15   17.04    5.99
  -1   9 -15   14.30    4.54
   1  -9  16   13.74    5.26
  -1   9 -16   16.04    4.91
  -1   9 -16   17.66    6.19
  -1   9 -17   11.99    5.42
   1  -9  17    0.29    3.72
  -1   8  21   16.46    5.82
   1  -8 -21   13.78    6.97
   1  -8 -20    3.05    4.87
  -1   8  20    1.81    2.91
   1  -8 -20    0.02    3.17
  -1   8  20   -1.71    2.44
   1  -8 -19   31.02    7.49
  -1   8  19   36.77    7.37
   1  -8 -19   49.50    8.70
  -1   8  19   44.37    8.68
  -1   8  18   -2.09    2.62
  -1   8  18   -1.63    2.26
   1  -8 -18    0.64    4.30
   1  -8 -18    1.31    4.13
   1  -8 -17    3.47    2.46
  -1   8  17    2.57    2.29
   1  -8 -17   -1.03    3.96
  -1   8  17   -0.06    2.08
   1  -8 -16    5.21    4.05
   1  -8 -16    9.83    4.29
  -1   8  16   13.80    4.28
  -1   8  16    7.97    3.65
   1  -8 -15   58.38    8.33
   1  -8 -15   40.53    7.97
  -1   8  15   73.07    9.13
  -1   8  15   55.97    8.48
  -1   8  14  250.85   16.31
   1  -8 -14  272.24   16.96
  -1   8  14  268.61   17.41
   1  -8 -13  131.44   12.44
  -1   8  13  145.80   11.88
   1  -8 -13  162.45   13.08
  -1   8  13  158.43   13.04
   1  -8 -12   21.09    4.12
  -1   8  12   27.53    5.41
  -1   8  12   25.27    5.15
   1  -8 -12   23.41    5.26
  -1   8  11   59.07    7.68
   1  -8 -11   51.80    6.98
  -1   8  11   42.80    6.21
  -1   8  10   27.45    4.92
  -1   8  10   35.88    5.84
   1  -8 -10   37.43    6.04
   1  -8  -9    2.04    2.86
  -1   8   9    3.15    2.00
   1  -8  -9   -0.14    2.14
  -1   8   9    0.64    1.68
  -1   8   8  124.37   10.02
   1  -8  -8  117.63    9.68
  -1   8   8  143.96   10.24
   1  -8  -7   48.57    6.56
  -1   8   7   43.38    5.84
  -1   8   7   47.02    5.68
  -1   8   6  112.77    9.29
   1  -8  -6  105.49    9.07
  -1   8   6   88.03    7.45
   1  -8  -5  510.64   18.72
  -1   8   5  508.01   17.24
  -1   8   4  104.86    8.66
   1  -8  -4  128.55    9.27
   1  -8  -3  238.64   11.38
  -1   8   3  254.26   11.37
  -1   8   3  213.51   12.11
   1  -8  -3  205.68   11.38
  -1   8   2  279.05   13.52
  -1   8   2  283.13   11.66
   1  -8  -2  285.86   12.02
   1  -8  -1  845.93   22.87
   1  -8  -1  860.44   20.75
  -1   8   0   66.40    5.84
   1  -8   0   60.83    5.50
   1  -8   0   60.69    5.99
  -1   8   0   74.98    7.10
   1  -8   1  764.13   19.78
  -1   8  -1  756.12   22.62
   1  -8   2  876.31   21.81
   1  -8   2  805.96   21.82
  -1   8  -2  838.12   23.71
  -1   8  -3   10.53    2.67
   1  -8   3   12.54    3.04
  -1   8  -3   12.13    2.85
   1  -8   3   14.02    3.23
   1  -8   4  201.51   11.43
   1  -8   4  209.57   11.32
  -1   8  -4  178.98   10.95
  -1   8  -5  219.21   12.61
   1  -8   5  227.23   11.98
   1  -8   5  224.55   12.56
  -1   8  -5  235.38   12.84
   1  -8   6  162.34   11.19
   1  -8   6  174.34   10.67
  -1   8  -6  184.89   12.00
  -1   8  -6  191.79   12.34
   1  -8   7  341.64   15.23
   1  -8   7  425.02   18.55
  -1   8  -7  356.01   16.87
  -1   8  -7  414.74   18.49
  -1   8  -8  562.32   21.62
  -1   8  -8  608.42   23.53
   1  -8   8  616.54   20.73
   1  -8   9  451.89   18.12
  -1   8  -9  417.51   20.37
   1  -8   9  445.93   20.58
  -1   8 -10   -3.21    3.00
   1  -8  10   -1.19    1.94
   1  -8  10   -0.76    1.58
  -1   8 -10   -0.70    1.57
  -1   8 -11  319.17   17.64
  -1   8 -11  371.62   20.40
   1  -8  11  343.77   19.29
   1  -8  11  393.23   17.49
   1  -8  12   90.86   10.53
   1  -8  12   89.89    8.65
  -1   8 -12   82.60    9.38
  -1   8 -12   74.50    9.30
  -1   8 -13  179.43   15.38
  -1   8 -13  178.43   13.97
   1  -8  13  173.41   14.78
   1  -8  13  195.39   13.11
  -1   8 -14   13.41    3.88
  -1   8 -14   17.34    5.60
   1  -8  14   19.04    4.19
   1  -8  14   15.71    4.59
   1  -8  15   47.06    6.63
  -1   8 -15   37.77    6.90
   1  -8  15   30.80    6.79
  -1   8 -15   41.40    8.15
  -1   8 -16    5.77    3.10
   1  -8  16    2.65    2.88
  -1   8 -16   11.75    5.54
   1  -8  17    2.14    2.95
  -1   8 -17   10.78    5.72
   1  -8  18   37.11    8.38
  -1   8 -18   20.28    6.62
  -1   7  21    3.70    3.76
  -1   7  21   -2.03    3.17
  -1   7  20    1.05    2.03
   1  -7 -20    0.53    3.37
  -1   7  20   -2.47    3.09
   1  -7 -20   -0.80    3.39
  -1   7  19   15.88    5.18
   1  -7 -19    4.50    4.45
   1  -7 -19   14.03    5.29
  -1   7  19    4.06    2.53
  -1   7  18    1.36    2.60
  -1   7  18    0.45    2.19
   1  -7 -18    1.33    3.25
   1  -7 -17   78.38   10.31
  -1   7  17   66.25    9.64
   1  -7 -17   71.53   11.11
  -1   7  17   62.16    8.73
  -1   7  16   14.79    4.63
   1  -7 -16   15.30    5.50
  -1   7  16   24.20    5.28
   1  -7 -16   12.95    4.32
  -1   7  15  258.35   17.19
   1  -7 -15  281.23   17.37
  -1   7  15  243.19   16.21
   1  -7 -15  237.64   18.39
   1  -7 -14  154.02   14.01
  -1   7  14  203.06   14.28
   1  -7 -14  158.46   12.93
  -1   7  14  180.08   13.95
   1  -7 -13    3.31    2.40
  -1   7  13    9.09    3.32
   1  -7 -13    9.44    3.98
  -1   7  13    5.09    2.57
  -1   7  12  898.55   29.31
   1  -7 -12  881.51   27.78
   1  -7 -11   80.74    8.29
  -1   7  11   85.70    8.46
  -1   7  11   82.23    8.63
   1  -7 -11   96.68   10.39
  -1   7  10  202.88   12.96
   1  -7 -10  187.14   13.85
  -1   7  10  200.10   12.26
   1  -7 -10  228.73   13.37
  -1   7   9  208.05   12.74
   1  -7  -9  250.05   15.36
   1  -7  -9  219.48   13.15
  -1   7   9  228.27   13.13
   1  -7  -8   29.66    5.26
  -1   7   8   30.24    4.63
  -1   7   8   31.92    4.72
   1  -7  -8   14.61    3.26
  -1   7   7  373.62   16.26
   1  -7  -7  348.92   15.45
  -1   7   7  400.59   15.72
  -1   7   6    4.75    2.04
   1  -7  -6    7.80    2.80
  -1   7   6    5.25    1.82
   1  -7  -6    6.50    3.14
   1  -7  -5  366.45   14.87
  -1   7   5  375.50   13.92
  -1   7   5  353.18   15.00
  -1   7   5  385.03   13.10
   1  -7  -4  759.49   21.32
  -1   7   4  746.20   17.38
   1  -7  -3   -0.31    1.50
  -1   7   3    1.35    1.07
  -1   7   3    4.45    1.98
   1  -7  -3    2.52    1.19
  -1   7   3    2.47    1.20
   1  -7  -3    5.09    1.74
  -1   7   2  300.70   10.72
   1  -7  -2  325.97   13.23
   1  -7  -2  332.25   11.86
  -1   7   2  316.67   13.51
  -1   7   2  345.62   12.17
   1  -7  -1    2.68    1.26
   1  -7  -1    1.60    1.00
  -1   7   1    1.36    1.27
  -1   7   1    1.72    1.19
   1  -7  -1   -0.33    1.17
  -1   7   1    0.51    1.16
  -1   7   0    1.50    1.14
   1  -7   0    0.09    0.96
  -1   7   0    1.62    0.99
   1  -7   0    1.29    1.39
   1  -7   0    1.27    0.92
  -1   7   0    0.47    1.12
   1  -7   1  686.15   17.40
  -1   7  -1  708.06   17.47
  -1   7  -1  665.73   17.44
  -1   7  -2   24.92    3.89
   1  -7   2   25.15    3.55
  -1   7  -2   22.72    3.55
   1  -7   2   25.09    3.70
   1  -7   3   47.20    4.94
  -1   7  -3   55.67    5.44
  -1   7  -3   40.66    4.97
   1  -7   3   46.55    4.96
   1  -7   4  137.21    8.70
  -1   7  -4  113.12    8.51
  -1   7  -4  127.40    8.71
   1  -7   4  116.89    8.12
  -1   7  -5  235.02   12.25
   1  -7   5  257.53   12.22
  -1   7  -5  235.44   12.50
   1  -7   5  245.98   12.36
  -1   7  -6   -1.00    1.81
   1  -7   6    0.60    1.30
  -1   7  -6    1.19    1.86
   1  -7   6    0.51    1.36
   1  -7   7    1.38    1.33
  -1   7  -7    1.34    1.56
   1  -7   7   -0.48    1.46
  -1   7  -7    1.97    2.40
  -1   7  -8   25.54    4.93
   1  -7   8   34.79    5.33
   1  -7   8   39.05    5.07
  -1   7  -8   25.58    4.99
  -1   7  -9  173.06   12.72
   1  -7   9  191.79   12.90
  -1   7  -9  187.22   12.28
   1  -7   9  198.68   11.50
   1  -7  10   76.95    7.27
  -1   7 -10   56.35    7.75
   1  -7  10   58.82    7.49
  -1   7 -10   61.34    7.50
   1  -7  11  373.88   16.55
  -1   7 -11  306.37   18.08
  -1   7 -11  312.25   16.82
   1  -7  11  349.15   18.67
   1  -7  12    2.21    2.34
   1  -7  12    0.15    1.70
  -1   7 -12   -0.02    1.86
  -1   7 -12    0.78    2.31
  -1   7 -13    0.77    3.23
   1  -7  13    3.96    3.04
   1  -7  13    0.62    1.68
  -1   7 -13    0.80    2.34
  -1   7 -14   67.70    8.71
   1  -7  14   62.13    7.20
  -1   7 -14   42.87    7.98
   1  -7  14   60.82    8.88
  -1   7 -15    3.53    3.72
  -1   7 -15    5.16    3.74
   1  -7  15    5.40    3.31
   1  -7  15    2.98    2.60
  -1   7 -16   22.12    5.48
   1  -7  16   36.30    7.34
   1  -7  16   34.84    5.91
  -1   7 -16   26.81    6.81
   1  -7  17    3.45    3.03
  -1   7 -17    0.33    2.32
  -1   7 -17    3.28    4.05
  -1   7 -18   54.60   10.13
   1  -7  18   59.25   10.00
  -1   7 -19    4.59    4.77
   1  -7  19    4.80    3.23
  -1   6  22   33.39    7.46
  -1   6  22   46.55    9.15
  -1   6  21   -0.31    2.10
  -1   6  21    3.85    2.84
  -1   6  20  176.40   15.80
  -1   6  20  180.46   16.13
   1  -6 -20  171.49   18.08
   1  -6 -19   31.27    7.62
  -1   6  19   45.17    8.23
  -1   6  19   45.60    8.17
   1  -6 -19   44.04    7.85
  -1   6  18   52.19    8.46
   1  -6 -18   56.74   10.15
   1  -6 -18   62.64    9.26
  -1   6  18   60.35    8.91
   1  -6 -17   23.99    5.76
   1  -6 -17   20.09    6.38
  -1   6  17   27.75    5.97
  -1   6  17   21.93    5.40
   1  -6 -16   23.03    5.26
  -1   6  16   28.35    5.84
   1  -6 -16   17.12    6.31
  -1   6  16   27.70    5.89
  -1   6  15    3.13    3.05
   1  -6 -15   -3.09    3.61
  -1   6  15   -1.76    1.63
   1  -6 -15    4.32    3.08
   1  -6 -14   13.79    4.84
   1  -6 -14   11.67    3.70
  -1   6  14   17.42    4.34
  -1   6  14   21.91    4.73
  -1   6  13  159.04   12.50
   1  -6 -13  144.21   13.51
  -1   6  13  165.93   12.32
   1  -6 -13  157.43   12.05
   1  -6 -12    3.86    3.30
   1  -6 -12    5.97    2.36
  -1   6  12    7.00    2.65
  -1   6  12    7.13    3.08
   1  -6 -11  465.82   18.74
  -1   6  11  496.57   20.09
   1  -6 -11  451.64   21.83
  -1   6  11  462.04   19.56
  -1   6  10    2.60    2.23
   1  -6 -10    0.40    2.57
   1  -6 -10    0.54    2.21
  -1   6  10   -0.28    1.49
   1  -6  -9    5.63    3.53
  -1   6   9    7.06    2.88
   1  -6  -9    3.38    2.18
  -1   6   9    2.74    1.66
  -1   6   8  218.58   12.12
   1  -6  -8  232.02   12.20
   1  -6  -7  349.56   14.48
  -1   6   7  327.72   14.18
  -1   6   7  362.27   14.62
  -1   6   6   13.73    2.75
  -1   6   6    8.86    2.65
   1  -6  -6    7.01    2.39
   1  -6  -6    7.72    3.32
  -1   6   6   10.15    2.45
   1  -6  -5  197.85   10.33
  -1   6   5  216.44    9.45
  -1   6   5  200.87   10.59
   1  -6  -5  209.24    9.50
   1  -6  -4    5.87    2.08
  -1   6   4    7.81    2.23
  -1   6   4    4.84    1.56
   1  -6  -4    5.83    3.12
  -1   6   4    4.41    1.65
   1  -6  -4    7.93    1.96
  -1   6   3  674.64   18.75
  -1   6   3  654.26   14.42
   1  -6  -3  693.95   16.72
   1  -6  -2  109.61    6.49
  -1   6   2  112.95    5.92
  -1   6   2  126.24    6.79
  -1   6   2  114.22    7.53
   1  -6  -2  119.11    7.47
   1  -6  -1   26.92    3.04
   1  -6  -1   28.14    3.23
  -1   6   1   32.49    3.51
   1  -6  -1   24.66    3.30
  -1   6   1   27.16    3.75
  -1   6   0  176.28    7.79
   1  -6   0  159.71    7.43
  -1   6   0  146.92    8.33
  -1   6   0  166.87    8.00
   1  -6   0  182.75    8.22
   1  -6   1  216.20    9.38
   1  -6   1  234.33   10.22
  -1   6  -1  232.39    9.58
   1  -6   1  207.50    8.76
  -1   6  -1  214.58    8.83
  -1   6  -2  595.56   15.53
   1  -6   2  685.50   16.90
   1  -6   2  636.30   17.02
   1  -6   2  782.01   18.96
  -1   6  -2  784.09   19.83
  -1   6  -2  725.62   17.59
   1  -6   3  538.26   15.46
  -1   6  -3  546.62   16.60
  -1   6  -3  565.70   16.40
   1  -6   3  590.97   16.61
   1  -6   4  715.25   19.13
  -1   6  -4  579.28   17.77
   1  -6   4  744.92   18.88
  -1   6  -4  638.24   18.45
  -1   6  -5  648.82   19.14
   1  -6   5  641.91   19.02
  -1   6  -5  683.35   20.25
   1  -6   5  626.55   17.56
  -1   6  -6  273.71   12.87
  -1   6  -6  296.31   13.90
   1  -6   6  310.58   13.69
   1  -6   7  181.33    9.97
  -1   6  -7  193.18   11.05
  -1   6  -7  160.10   10.89
   1  -6   7  174.22   10.99
   1  -6   8    1.46    1.15
  -1   6  -8    0.99    1.50
   1  -6   8    1.14    1.70
  -1   6  -8    2.16    1.93
  -1   6  -9  304.80   14.98
  -1   6  -9  261.83   15.24
   1  -6   9  317.87   13.50
   1  -6   9  265.12   14.53
  -1   6 -10  267.91   14.45
  -1   6 -10  229.38   14.78
   1  -6  10  270.31   15.30
   1  -6  10  275.34   13.07
   1  -6  11  405.07   16.49
  -1   6 -11  378.04   19.69
  -1   6 -11  390.16   18.08
   1  -6  12  389.97   19.64
  -1   6 -12  402.49   19.44
  -1   6 -12  377.00   20.47
   1  -6  13   13.18    3.26
  -1   6 -13   11.37    3.60
  -1   6 -13   11.30    4.77
   1  -6  13   11.01    3.88
  -1   6 -14  355.12   19.23
   1  -6  14  311.17   18.80
   1  -6  14  354.83   16.75
   1  -6  15   24.70    4.70
  -1   6 -15   20.67    5.19
   1  -6  15   25.53    6.07
  -1   6 -15   23.35    6.11
   1  -6  16   28.42    5.10
  -1   6 -16   24.55    5.93
   1  -6  16   22.40    5.99
  -1   6 -16   14.98    5.46
  -1   6 -17   11.10    4.62
  -1   6 -17    7.59    4.70
   1  -6  17    3.12    3.55
   1  -6  18    5.94    4.16
  -1   6 -18    2.67    3.38
  -1   6 -19   25.67    7.25
   1  -6  19   12.03    4.44
  -1   5  22    0.73    2.32
   1  -5 -21   10.03    4.46
  -1   5  21   10.55    4.65
  -1   5  21   10.08    4.19
  -1   5  20   24.27    6.55
  -1   5  20   21.99    5.90
   1  -5 -20   16.16    6.11
  -1   5  19    2.79    2.74
   1  -5 -19    5.79    4.61
  -1   5  19    3.53    3.00
   1  -5 -19   -0.08    2.75
  -1   5  18   -2.06    2.59
   1  -5 -18    4.00    4.73
  -1   5  18    0.06    2.21
   1  -5 -18   -4.08    3.47
   1  -5 -17    5.75    4.37
  -1   5  17   -1.00    1.83
   1  -5 -17   -0.30    2.13
  -1   5  17    0.30    1.74
   1  -5 -16    6.41    3.52
   1  -5 -16    6.84    4.78
  -1   5  16    7.81    3.41
  -1   5  16    2.04    2.18
   1  -5 -15    1.28    3.37
  -1   5  15    6.37    3.01
  -1   5  15    5.58    2.77
   1  -5 -15    2.09    2.11
  -1   5  14  250.81   15.56
  -1   5  14  188.33   13.42
   1  -5 -14  224.89   16.93
   1  -5 -14  236.48   14.60
  -1   5  13    6.37    2.26
   1  -5 -13    6.02    4.02
   1  -5 -13    8.14    2.87
  -1   5  13   10.14    3.17
  -1   5  12   71.71    7.87
  -1   5  12   72.24    7.92
   1  -5 -12   68.31    9.15
   1  -5 -12   69.91    7.69
   1  -5 -11   28.26    4.76
   1  -5 -11   21.42    5.21
  -1   5  11   29.61    4.81
  -1   5  11   40.93    5.90
   1  -5 -10   65.35    6.58
  -1   5  10   52.07    5.96
  -1   5  10   57.16    6.53
  -1   5   9    5.12    1.68
   1  -5  -9    4.28    2.72
   1  -5  -9    2.95    3.38
  -1   5   9    0.11    1.38
  -1   5   8   44.60    5.38
  -1   5   8   56.38    5.52
   1  -5  -8   51.57    5.54
   1  -5  -7  248.59   11.70
  -1   5   7  278.34   12.67
   1  -5  -7  295.55   14.99
  -1   5   7  279.31   12.23
  -1   5   6  181.07    9.24
   1  -5  -6  166.40    9.14
  -1   5   6  159.34    9.09
  -1   5   6  147.90    8.64
  -1   5   5  525.76   15.05
   1  -5  -5  566.42   15.17
   1  -5  -5  532.77   15.97
  -1   5   5  589.28   17.01
   1  -5  -4  840.55   24.87
  -1   5   4  915.72   17.13
   1  -5  -4  848.59   19.47
  -1   5   4  750.26   16.67
   1  -5  -4 1037.11   19.42
  -1   5   4  988.30   21.54
  -1   5   3   31.09    2.92
  -1   5   3   42.69    3.89
   1  -5  -3   36.80    4.11
  -1   5   3   34.53    3.95
   1  -5  -3   29.32    3.89
   1  -5  -3   33.77    3.42
  -1   5   3   43.86    4.02
  -1   5   3   36.64    4.29
  -1   5   2   22.36    2.42
  -1   5   2   28.18    3.54
  -1   5   2   24.56    2.83
  -1   5   2   21.71    2.90
   1  -5  -2   30.09    3.03
   1  -5  -2   23.18    2.68
   1  -5  -2   22.53    3.02
   1  -5  -2   26.68    3.39
  -1   5   1  183.58    7.51
   1  -5  -1  129.57    7.60
   1  -5  -1  207.38    8.76
  -1   5   1  133.84    7.39
   1  -5  -1  158.39    6.90
  -1   5   1  173.66    6.65
  -1   5   1  160.33    8.10
   1  -5  -1  182.46    6.90
  -1   5   0   81.08    4.73
  -1   5   0   64.27    4.99
   1  -5   0   81.13    5.02
  -1   5   0   82.01    5.22
   1  -5   0   81.50    4.70
   1  -5   0   77.56    5.73
  -1   5   0   82.14    5.93
  -1   5  -1  519.34   13.36
  -1   5  -1  577.19   13.15
   1  -5   1  761.48   16.79
  -1   5  -1  751.79   17.27
   1  -5   1  596.23   13.61
   1  -5   1  569.00   15.70
  -1   5  -1  523.97   14.77
   1  -5   1  654.71   14.89
   1  -5   2  350.37   11.67
  -1   5  -2  421.10   12.56
  -1   5  -2  435.99   11.99
   1  -5   2  372.29   13.02
   1  -5   2  399.40   11.61
  -1   5  -2  451.41   13.55
  -1   5  -2  386.46   12.03
   1  -5   3  618.39   17.10
  -1   5  -3  548.87   15.56
   1  -5   3  455.16   13.35
   1  -5   3  639.85   16.61
  -1   5  -3  749.95   17.02
   1  -5   3  532.14   14.69
  -1   5  -3  547.76   15.22
  -1   5  -3  705.05   17.27
   1  -5   4   21.50    3.31
  -1   5  -4   16.03    2.70
   1  -5   4   20.47    3.39
  -1   5  -4   20.09    2.90
   1  -5   4   14.61    2.71
  -1   5  -4   20.21    3.09
   1  -5   4   22.36    3.18
  -1   5  -4   20.59    3.18
  -1   5  -5  147.10    8.67
  -1   5  -5  156.30    8.40
  -1   5  -5  143.82    8.78
   1  -5   5  181.61   10.55
   1  -5   5  149.79    8.05
   1  -5   5  148.04    8.51
   1  -5   6  145.90    8.04
  -1   5  -6  137.42    9.07
   1  -5   6  158.91    9.31
   1  -5   6  162.43   10.74
  -1   5  -6  129.41    8.42
   1  -5   7  123.92    7.79
  -1   5  -7  112.72    8.77
   1  -5   7  131.86    8.83
  -1   5  -8   52.55    6.32
   1  -5   8   70.61    6.07
   1  -5   8   58.02    6.26
  -1   5  -8   52.78    6.03
  -1   5  -9  356.54   15.90
   1  -5   9  352.31   16.23
   1  -5   9  388.43   14.76
  -1   5 -10   65.42    7.30
   1  -5  10   72.25    6.57
   1  -5  10   64.58    7.34
  -1   5 -10   52.80    7.53
   1  -5  11    3.96    2.31
  -1   5 -11    5.09    2.70
  -1   5 -11    5.73    3.29
   1  -5  11    8.43    2.71
   1  -5  12   37.03    5.16
  -1   5 -12   25.78    5.43
  -1   5 -12   39.17    6.36
   1  -5  12   42.50    6.58
  -1   5 -13   62.22    7.88
  -1   5 -13   56.13    8.40
   1  -5  13   51.62    7.28
   1  -5  13   64.76    6.86
  -1   5 -14    3.87    3.11
  -1   5 -14    1.24    2.86
   1  -5  14    0.02    1.99
   1  -5  14   -0.02    1.61
   1  -5  15  158.94   11.35
  -1   5 -15  132.18   12.14
  -1   5 -15  120.19   13.03
   1  -5  15  139.44   12.94
   1  -5  16  189.87   12.68
  -1   5 -16  170.51   15.88
   1  -5  16  157.86   14.21
  -1   5 -16  166.69   13.93
  -1   5 -17   28.40    6.98
  -1   5 -17   22.88    5.94
   1  -5  17   32.44    7.14
   1  -5  17   30.00    5.69
  -1   5 -18  134.10   14.80
   1  -5  18  154.39   15.03
   1  -5  19    1.66    2.15
  -1   5 -19    3.75    3.44
  -1   5 -20   -7.06    5.66
   1  -5  20   -2.51    2.47
  -1   4  22   14.84    6.05
  -1   4  21    4.70    3.61
  -1   4  21    2.78    2.80
   1  -4 -21    0.69    4.24
   1  -4 -20    2.70    3.97
  -1   4  20   -2.19    1.97
   1  -4 -19   34.42    7.24
  -1   4  19   22.23    5.70
   1  -4 -19   21.89    7.01
  -1   4  19   28.85    6.44
  -1   4  18   29.18    5.91
  -1   4  18   26.00    5.85
   1  -4 -18   25.04    6.80
   1  -4 -18   35.15    6.84
   1  -4 -17   65.81    8.92
  -1   4  17   50.89    7.72
  -1   4  17   51.59    7.99
   1  -4 -17   50.77    8.67
   1  -4 -16    4.55    2.90
  -1   4  16   -1.16    2.80
  -1   4  16   -2.82    2.60
   1  -4 -16    1.23    3.78
  -1   4  15   15.60    4.33
   1  -4 -15   21.41    7.17
  -1   4  15    7.24    3.25
   1  -4 -15   12.03    3.38
  -1   4  14   70.67    7.94
   1  -4 -14   94.40   11.13
   1  -4 -14   93.09    9.11
  -1   4  14   84.39    9.03
   1  -4 -13    3.71    3.97
  -1   4  13    1.93    1.99
  -1   4  13    0.49    1.65
   1  -4 -13    2.76    1.87
  -1   4  12   67.78    7.40
   1  -4 -12   76.57    7.56
  -1   4  12   58.37    6.79
   1  -4 -12   63.32    8.55
  -1   4  11  369.08   16.31
  -1   4  11  364.02   16.56
   1  -4 -11  379.66   19.66
   1  -4 -11  386.77   16.18
  -1   4  10  142.13    9.95
  -1   4  10  148.24   10.19
   1  -4 -10  154.61    9.89
   1  -4 -10  124.37   11.23
   1  -4  -9  242.69   11.91
  -1   4   9  285.81   13.21
  -1   4   9  276.16   13.21
   1  -4  -9  318.38   16.53
  -1   4   8  103.80    7.71
   1  -4  -8   99.56    7.27
   1  -4  -7   11.67    3.64
   1  -4  -7   12.30    3.07
   1  -4  -7   11.40    2.79
  -1   4   7   13.23    2.76
  -1   4   7   14.00    2.75
  -1   4   6  221.07   10.08
  -1   4   6  276.24   11.27
   1  -4  -6  252.50   12.61
   1  -4  -6  214.10   10.33
  -1   4   6  196.18    9.60
   1  -4  -6  217.30    9.82
   1  -4  -5  625.66   15.99
   1  -4  -5  778.09   17.17
  -1   4   5  656.04   16.89
  -1   4   5  784.38   17.84
   1  -4  -5  660.57   21.18
  -1   4   5  694.35   16.62
   1  -4  -5  773.11   18.13
   1  -4  -4  695.36   17.35
   1  -4  -4 1144.18   25.85
   1  -4  -4  880.57   17.54
  -1   4   4  930.48   19.40
  -1   4   4  786.12   17.23
   1  -4  -4 1015.50   19.62
  -1   4   4  813.91   15.92
  -1   4   4  762.13   16.24
  -1   4   3   22.12    3.10
  -1   4   3   22.98    2.98
   1  -4  -3   21.63    2.89
   1  -4  -3   31.73    3.08
  -1   4   3   20.27    2.46
  -1   4   3   26.54    2.74
   1  -4  -3   27.62    3.21
  -1   4   2    4.19    1.39
   1  -4  -2    1.06    0.74
  -1   4   2    0.22    0.78
  -1   4   2    3.04    1.42
   1  -4  -2    1.37    0.75
   1  -4  -2    3.50    1.30
   1  -4  -2    3.35    1.33
  -1   4   2    2.52    0.81
  -1   4   1  663.48   13.30
   1  -4  -1  530.71   12.76
  -1   4   1  399.77   11.26
   1  -4  -1  498.64   10.15
  -1   4   1  572.65   10.50
   1  -4  -1  486.87   11.19
  -1   4   1  579.69   13.85
   1  -4  -1  590.75   14.45
  -1   4   0  607.07   14.38
   1  -4   0  613.96   14.79
   1  -4   0  586.58   11.02
  -1   4   0  587.42   12.34
   1  -4   0  564.00   12.08
  -1   4   0  637.99   11.40
  -1   4  -1  230.08    7.37
   1  -4   1  190.80    8.07
   1  -4   1  200.26    6.89
   1  -4   1  193.96    7.39
  -1   4  -1  235.65    8.72
   1  -4   1  236.63    8.43
  -1   4  -1  214.52    7.61
  -1   4  -2  972.25   17.53
   1  -4   2  963.12   17.83
   1  -4   2  829.15   16.36
   1  -4   2 1087.61   19.71
  -1   4  -2  762.12   14.69
   1  -4   2 1003.99   16.95
  -1   4  -2 1038.68   18.32
  -1   4  -2  905.32   17.11
  -1   4  -3  820.26   16.89
   1  -4   3  924.25   17.66
   1  -4   3  940.45   18.94
   1  -4   3  849.29   17.04
  -1   4  -3  769.06   16.68
   1  -4   3 1182.11   21.80
  -1   4  -3  972.79   18.01
  -1   4  -3 1064.35   19.60
  -1   4  -4  330.39   10.81
   1  -4   4  280.25   11.47
   1  -4   4  288.31   10.50
  -1   4  -4  275.65   10.21
   1  -4   4  312.21   12.01
  -1   4  -4  281.06   10.26
  -1   4  -4  309.43   11.39
   1  -4   4  349.46   10.91
  -1   4  -5   41.11    4.17
  -1   4  -5   44.75    4.70
  -1   4  -5   45.90    4.88
   1  -4   5   45.31    5.26
   1  -4   5   40.13    4.20
  -1   4  -5   47.25    4.20
   1  -4   5   48.70    4.29
   1  -4   5   44.29    5.00
  -1   4  -6 1071.43   22.08
   1  -4   6  824.63   18.95
  -1   4  -6 1024.85   20.11
  -1   4  -6  899.48   22.45
   1  -4   6  887.34   21.39
  -1   4  -7  489.06   17.42
   1  -4   7  493.86   16.52
   1  -4   7  594.98   18.53
  -1   4  -7  609.38   16.16
   1  -4   7  626.27   16.44
  -1   4  -7  580.47   17.73
  -1   4  -8   46.97    5.96
   1  -4   8   47.13    5.57
  -1   4  -8   56.52    5.19
   1  -4   8   52.73    4.97
  -1   4  -8   51.85    5.72
  -1   4  -9 1132.17   30.14
  -1   4  -9 1180.74   27.95
   1  -4   9 1116.48   27.42
   1  -4  10   11.32    2.77
  -1   4 -10    8.30    3.08
  -1   4 -10    8.53    3.80
   1  -4  10   14.28    3.68
  -1   4 -11  132.48   11.31
  -1   4 -11  177.60   11.94
   1  -4  11  132.50   10.55
   1  -4  11  173.37   10.03
  -1   4 -12   51.81    7.68
  -1   4 -12   62.35    7.50
   1  -4  12   67.10    6.51
   1  -4  12   52.63    6.76
  -1   4 -13   17.65    5.10
  -1   4 -13   21.75    4.56
   1  -4  13   20.04    3.83
   1  -4  13   24.58    5.31
   1  -4  14   12.90    3.91
   1  -4  14   14.52    3.40
  -1   4 -14    9.67    4.33
  -1   4 -14   15.54    4.38
  -1   4 -15    7.39    2.97
  -1   4 -15   -0.14    2.50
   1  -4  15    6.29    2.44
   1  -4  15    2.12    2.22
  -1   4 -16    2.51    2.87
  -1   4 -16    2.01    3.16
   1  -4  16    1.32    1.84
   1  -4  16   -2.01    2.29
   1  -4  17    0.26    1.89
   1  -4  17   -0.35    1.46
  -1   4 -17    0.01    3.06
  -1   4 -17    0.39    2.16
  -1   4 -18   14.73    4.96
   1  -4  18   25.99    6.18
  -1   4 -18   21.94    7.33
   1  -4  19    1.63    3.78
  -1   4 -19   -2.66    3.86
   1  -4  20    3.36    3.24
  -1   4 -20    5.96    4.83
  -1   3  22   11.70    5.60
  -1   3  21   11.18    4.72
  -1   3  21   11.96    4.80
   1  -3 -21    9.69    6.06
  -1   3  20   12.60    4.80
  -1   3  20   15.46    4.90
   1  -3 -20   16.49    6.65
  -1   3  19   59.16    9.26
   1  -3 -19   56.64   10.49
  -1   3  19   62.19    8.87
   1  -3 -18   16.94    4.89
   1  -3 -18    5.17    4.65
  -1   3  18   11.61    4.47
  -1   3  18    9.48    3.83
   1  -3 -17   96.95   12.47
  -1   3  17   99.80   10.44
   1  -3 -17   93.73   10.38
  -1   3  17   87.25   10.06
   1  -3 -16   -1.96    3.95
   1  -3 -16   -0.59    2.38
  -1   3  16   -0.99    2.41
  -1   3  16   -0.46    2.05
   1  -3 -15   -0.95    2.01
  -1   3  15    1.32    1.67
   1  -3 -15    2.39    3.21
  -1   3  15    0.67    1.61
   1  -3 -14  408.41   23.65
  -1   3  14  418.12   19.62
   1  -3 -14  445.41   19.64
  -1   3  14  415.70   19.26
  -1   3  13   66.48    7.52
   1  -3 -13   78.95    8.07
  -1   3  13   57.29    7.05
   1  -3 -13   63.10    9.34
   1  -3 -12  124.72    9.54
  -1   3  12  123.21    9.88
  -1   3  12   99.98    8.73
   1  -3 -12  111.59   11.70
  -1   3  11   27.62    4.57
   1  -3 -11   17.93    4.76
  -1   3  11   21.73    3.87
   1  -3 -11   21.27    4.36
  -1   3  10   53.64    5.98
   1  -3 -10   38.96    5.29
   1  -3 -10   58.27    7.60
  -1   3  10   47.22    5.67
  -1   3   9  213.53   11.09
  -1   3   9  208.01   11.21
   1  -3  -9  195.01   12.94
   1  -3  -9  199.54   10.16
   1  -3  -8  661.08   17.50
  -1   3   8  688.39   19.19
  -1   3   7  453.56   14.14
  -1   3   7  457.70   14.85
   1  -3  -7  437.55   13.52
   1  -3  -7  467.71   19.09
  -1   3   6 1668.08   26.13
   1  -3  -6 1758.12   26.12
   1  -3  -6 2026.72   35.54
   1  -3  -6 1769.08   29.55
   1  -3  -6 1497.35   25.90
  -1   3   6 1324.12   24.42
  -1   3   6 1660.48   26.13
   1  -3  -5   75.98    5.17
  -1   3   5   74.93    5.07
   1  -3  -5   84.16    5.75
  -1   3   5   81.86    5.50
   1  -3  -5   73.23    6.68
   1  -3  -5   65.99    5.26
  -1   3   5   76.97    5.47
   1  -3  -4    3.42    2.03
  -1   3   4    2.40    1.06
  -1   3   4    2.60    1.61
   1  -3  -4    1.56    1.00
   1  -3  -4    1.68    0.92
   1  -3  -4    1.33    0.67
  -1   3   4    1.60    0.92
  -1   3   4    1.46    1.00
  -1   3   3  427.91   11.29
  -1   3   3  515.11   12.06
  -1   3   3  477.38   10.90
   1  -3  -3  625.34   18.19
   1  -3  -3  446.09   11.14
   1  -3  -3  474.94   12.63
   1  -3  -3  319.26    9.77
   1  -3  -3  495.85   11.41
   1  -3  -2  940.68   14.71
  -1   3   2 1129.67   17.26
  -1   3   2 1077.72   15.79
   1  -3  -2  844.59   14.92
  -1   3   2 1035.26   13.78
  -1   3   2  891.74   12.12
  -1   3   2 1116.14   17.77
   1  -3  -2  727.12   14.90
  -1   3   1 4851.09   34.55
  -1   3   0 1757.60   18.97
  -1   3   0 2238.47   23.61
   1  -3   0 1437.97   18.54
  -1   3   0 1819.53   21.38
   1  -3   0 1809.59   19.26
   1  -3   0 1815.52   21.44
   1  -3   0 1893.95   16.30
  -1   3   0 1394.65   14.15
   1  -3   1  253.98    7.58
  -1   3  -1  316.95    9.00
  -1   3  -1  277.93    8.03
   1  -3   1  256.00    7.77
  -1   3  -1  214.48    6.30
  -1   3  -1  305.67    8.29
   1  -3   1  262.42    8.24
   1  -3   1  283.35    7.17
  -1   3  -2 1187.94   17.41
  -1   3  -2 1378.72   19.02
  -1   3  -2 1256.70   18.28
  -1   3  -2 1347.49   17.47
   1  -3   2 1188.03   17.70
   1  -3   2 1198.95   16.48
   1  -3   2 1187.81   18.07
   1  -3   3 1880.81   24.68
   1  -3   3 1616.30   21.10
  -1   3  -3 1548.78   22.13
   1  -3   3 1574.90   20.98
  -1   3  -3 1993.86   23.40
  -1   3  -3 1562.50   21.07
   1  -3   3 1760.16   24.55
  -1   3  -3 1707.24   21.98
   1  -3   4  451.05   13.75
  -1   3  -4  654.33   14.93
  -1   3  -4  551.48   13.05
   1  -3   4  577.26   13.24
  -1   3  -4  544.07   14.38
   1  -3   4  376.87   11.21
  -1   3  -4  450.03   11.77
   1  -3   4  579.36   14.80
  -1   3  -5  361.93   12.22
  -1   3  -5  402.99   12.44
   1  -3   5  415.36   12.80
   1  -3   5  426.38   14.24
  -1   3  -5  443.61   11.40
   1  -3   5  476.47   14.14
  -1   3  -5  368.82   12.80
   1  -3   5  460.50   12.08
   1  -3   6  271.09   11.39
  -1   3  -6  255.88   10.49
  -1   3  -6  213.92   10.17
  -1   3  -6  277.31    9.49
   1  -3   6  227.22    8.92
  -1   3  -6  190.96   10.06
   1  -3   6  223.30   10.04
   1  -3   7    6.64    2.46
  -1   3  -7    2.27    1.71
   1  -3   7    5.75    1.91
  -1   3  -7    3.54    2.29
   1  -3   7    4.59    1.33
  -1   3  -7    8.54    2.03
  -1   3  -8   27.70    4.35
   1  -3   8   27.72    4.13
  -1   3  -8   27.92    4.69
  -1   3  -8   28.91    3.42
   1  -3   8   28.96    4.10
   1  -3   8   32.21    3.85
   1  -3   9   38.05    4.18
  -1   3  -9   36.65    5.36
  -1   3  -9   35.88    5.60
   1  -3   9   35.64    4.96
  -1   3  -9   43.11    4.43
   1  -3  10  268.56   11.71
  -1   3 -10  259.24   13.91
  -1   3 -10  239.55   14.07
   1  -3  10  246.83   13.37
  -1   3 -11   97.65    9.69
   1  -3  11  124.96    8.36
  -1   3 -11  116.11    9.69
   1  -3  11  105.61    9.26
  -1   3 -12   32.77    6.09
   1  -3  12   50.60    5.60
   1  -3  12   46.95    6.63
  -1   3 -12   46.98    6.43
   1  -3  13  199.45   13.93
  -1   3 -13  190.73   14.49
   1  -3  13  239.50   12.37
  -1   3 -13  244.57   15.35
  -1   3 -14  114.05   11.97
   1  -3  14  120.70   11.10
   1  -3  14  149.64   10.10
  -1   3 -14  130.82   11.50
  -1   3 -15    2.53    2.43
  -1   3 -15    1.28    2.62
   1  -3  15    2.30    1.60
   1  -3  15    5.02    2.99
  -1   3 -16    3.07    2.79
   1  -3  16    3.22    2.51
   1  -3  16    1.56    1.82
  -1   3 -16    0.42    2.75
  -1   3 -17  128.60   13.89
   1  -3  17  150.29   13.99
   1  -3  17  175.75   12.32
  -1   3 -17  129.16   12.79
  -1   3 -18   24.04    5.98
  -1   3 -18   30.43    7.58
   1  -3  18   39.63    5.99
   1  -3  18   24.26    6.23
  -1   3 -19   96.85   13.02
   1  -3  19  106.74   12.52
   1  -3  20    6.39    2.94
  -1   3 -20   15.41    6.56
   1  -3  21  102.16   13.39
  -1   3 -21   72.16   12.32
  -1   2  22   14.96    6.57
  -1   2  21   42.33    8.79
  -1   2  21   23.07    5.97
   1  -2 -21   22.67    6.92
   1  -2 -20   10.22    5.65
  -1   2  20   28.23    6.55
  -1   2  20   21.64    5.89
  -1   2  19    5.66    3.62
   1  -2 -19   -1.05    3.85
  -1   2  19    2.00    2.96
   1  -2 -18    6.66    3.31
   1  -2 -18    9.47    4.88
  -1   2  18    3.01    1.58
  -1   2  18    6.54    3.05
   1  -2 -17    6.25    3.54
  -1   2  17    2.01    2.48
  -1   2  17    1.84    2.61
   1  -2 -17   -4.44    4.33
  -1   2  16   10.65    3.90
   1  -2 -16   10.07    4.62
  -1   2  16    8.12    3.07
   1  -2 -16    5.17    3.06
   1  -2 -15  154.33   14.32
  -1   2  15  147.02   12.04
  -1   2  15  166.10   12.47
   1  -2 -15  164.63   12.28
   1  -2 -14    1.75    1.68
   1  -2 -14    1.29    2.88
  -1   2  14    1.07    1.58
  -1   2  14    1.70    2.37
  -1   2  13   28.77    4.89
  -1   2  13   36.70    5.59
   1  -2 -13   36.75    6.78
   1  -2 -13   26.77    5.08
   1  -2 -12   56.74    8.58
   1  -2 -12   62.92    6.87
  -1   2  12   55.69    6.55
  -1   2  12   50.44    6.39
   1  -2 -11   96.12   10.32
  -1   2  11  106.44    8.69
  -1   2  11  116.78    9.03
   1  -2 -11  103.94    8.38
  -1   2  10    2.69    1.31
  -1   2  10    0.86    1.32
   1  -2 -10    2.26    1.78
   1  -2 -10    4.11    3.21
  -1   2   9   42.59    4.65
  -1   2   9   45.57    5.10
  -1   2   9   43.72    5.04
   1  -2  -9   44.37    4.80
   1  -2  -9   39.13    6.48
  -1   2   8   39.21    4.46
   1  -2  -8   35.50    5.14
  -1   2   8   27.84    3.78
  -1   2   8   37.46    4.31
   1  -2  -8   28.88    3.63
   1  -2  -7 1300.45   29.80
  -1   2   7 1081.65   22.35
  -1   2   7 1221.60   23.44
  -1   2   7 1016.93   20.18
   1  -2  -7 1050.08   19.81
   1  -2  -7 1005.26   21.45
  -1   2   6  557.67   15.17
   1  -2  -6  539.57   13.40
   1  -2  -6  712.33   20.70
  -1   2   6  652.70   15.24
   1  -2  -6  612.36   16.89
   1  -2  -6  756.81   17.26
  -1   2   6  579.01   15.18
  -1   2   5   25.79    3.10
  -1   2   5   28.52    3.12
   1  -2  -5   26.35    2.98
   1  -2  -5   28.71    3.42
  -1   2   5   28.91    3.06
   1  -2  -5   18.37    2.59
   1  -2  -5   31.61    4.40
   1  -2  -4   33.24    3.19
   1  -2  -4   41.24    4.57
   1  -2  -4   41.72    3.33
  -1   2   4   37.12    3.18
  -1   2   4   46.75    3.52
   1  -2  -4   42.62    3.65
  -1   2   4   37.88    3.41
  -1   2   3 2880.55   24.31
   1  -2  -3 2881.79   27.64
  -1   2   3 2753.15   26.40
   1  -2  -3 2490.03   23.27
  -1   2   3 2576.33   24.01
   1  -2  -2  217.54    5.73
  -1   2   2  275.46    7.87
   1  -2  -2  334.53    8.28
  -1   2   2  319.08    7.95
   1  -2  -2  271.01    7.89
   1  -2  -2  156.16    5.54
  -1   2   2  179.31    5.12
   1  -2  -2  383.06   12.05
  -1   2   1   10.06    1.53
  -1   2   1   12.20    1.01
  -1   2   1   13.81    1.54
  -1   2   1   12.79    1.55
   1  -2  -1   10.37    1.01
   1  -2  -1   13.19    1.49
   1  -2  -1   11.85    1.50
   1  -2  -1   11.33    1.66
   1  -2   0   16.09    1.69
  -1   2   0   15.16    1.79
  -1   2   0   15.13    1.64
  -1   2   0   17.61    1.22
   1  -2   0   14.92    1.05
   1  -2   0   17.55    1.79
   1  -2   0   16.75    1.66
  -1   2   0   18.46    1.67
   1  -2   1  227.17    6.28
  -1   2  -1  241.61    6.13
  -1   2  -1  232.14    6.36
   1  -2   1  239.95    5.45
  -1   2  -1  241.70    5.54
  -1   2  -1  238.84    6.60
   1  -2   2 2843.85   22.70
   1  -2   2 2337.31   20.27
  -1   2  -2 3175.35   22.97
  -1   2  -2 2523.64   23.19
   1  -2   2 2107.41   21.59
  -1   2  -2 2380.57   20.59
   1  -2   2 2643.49   22.94
  -1   2  -2 2445.27   22.26
   1  -2   3 1008.64   15.61
   1  -2   3 1224.37   16.29
  -1   2  -3 1096.30   16.53
  -1   2  -3 1023.87   16.71
  -1   2  -3 1271.31   15.90
   1  -2   3 1237.44   19.06
  -1   2  -3  921.81   14.53
   1  -2   4 1248.82   19.23
  -1   2  -4 1121.44   19.62
   1  -2   4 1103.09   16.65
  -1   2  -4 1228.29   15.70
   1  -2   4 1232.01   21.37
  -1   2  -4 1208.87   19.67
   1  -2   5 1387.69   22.53
  -1   2  -5 1822.95   21.17
   1  -2   5 1969.13   27.73
  -1   2  -5 1855.87   26.23
   1  -2   5 1747.84   28.23
  -1   2  -5 2224.88   27.08
  -1   2  -5 1670.45   26.47
   1  -2   5 1701.87   21.71
   1  -2   6 1281.68   23.52
  -1   2  -6 1570.36   20.75
   1  -2   6 1892.62   32.08
  -1   2  -6 1762.57   29.40
  -1   2  -6 1573.30   25.27
  -1   2  -6 1827.59   28.51
  -1   2  -6 1733.18   26.88
   1  -2   6 2043.26   29.47
   1  -2   7 1027.25   22.64
  -1   2  -7 1030.87   18.10
   1  -2   7 1057.76   21.84
  -1   2  -8 1628.74   24.54
   1  -2   8 1787.04   30.08
  -1   2  -8 1723.33   33.34
  -1   2  -8 1818.54   31.30
   1  -2   8 1457.73   24.44
   1  -2   8 1463.28   28.51
   1  -2   9  743.90   18.45
  -1   2  -9  821.82   22.58
   1  -2   9  889.54   21.87
   1  -2   9  834.71   22.66
  -1   2  -9  790.34   24.03
  -1   2 -10   53.11    6.41
   1  -2  10   63.20    6.68
  -1   2 -10   78.11    7.43
  -1   2 -10   66.01    5.71
   1  -2  10   68.35    5.99
   1  -2  11    1.82    1.55
  -1   2 -11    2.65    2.15
   1  -2  11    4.51    2.30
  -1   2 -11    7.00    3.78
  -1   2 -12  325.39   17.90
   1  -2  12  329.21   16.49
  -1   2 -12  429.74   18.74
   1  -2  12  392.57   15.95
   1  -2  13   75.99    8.26
  -1   2 -13   86.11    9.99
   1  -2  13  105.40    8.73
   1  -2  14  273.22   16.39
  -1   2 -14  290.77   16.47
  -1   2 -14  260.96   17.63
   1  -2  15   49.70    7.26
  -1   2 -15   42.33    7.45
   1  -2  15   55.57    6.83
  -1   2 -15   49.90    7.48
   1  -2  16    5.22    2.53
  -1   2 -16    6.85    3.48
  -1   2 -16    7.27    4.25
   1  -2  16    3.47    2.42
   1  -2  17  131.98   11.08
  -1   2 -17  122.66   11.65
  -1   2 -17  111.78   12.98
   1  -2  17  116.94   12.31
  -1   2 -18   26.99    7.54
   1  -2  18   25.40    6.15
  -1   2 -19   30.99    6.34
   1  -2  19   36.06    7.29
  -1   2 -19   28.27    7.82
   1  -2  19   37.99    6.00
  -1   2 -20    5.11    3.64
   1  -2  20    2.34    2.32
   1  -2  21    3.75    2.36
  -1   2 -21   -3.99    3.31
  -1   1  21   -0.94    2.98
   1  -1 -21    5.59    4.45
  -1   1  21    1.87    3.03
  -1   1  20    1.91    3.03
  -1   1  20    5.22    3.74
  -1   1  19   33.72    7.09
   1  -1 -19   30.99    7.60
  -1   1  19   33.87    6.71
   1  -1 -18   23.61    7.15
  -1   1  18   35.43    6.87
  -1   1  18   34.42    6.46
   1  -1 -17  138.86   12.70
  -1   1  17  123.52   11.81
  -1   1  17  121.72   12.17
   1  -1 -17  102.09   12.77
   1  -1 -16  138.20   14.22
  -1   1  16  150.13   12.31
   1  -1 -16  178.47   13.62
  -1   1  16  158.12   13.16
  -1   1  15   52.98    7.26
   1  -1 -15   40.84    7.56
  -1   1  15   56.97    7.81
   1  -1 -15   55.58    7.26
  -1   1  14  427.94   20.17
  -1   1  14  466.54   19.90
   1  -1 -14  424.82   23.04
   1  -1 -13   89.43   10.47
   1  -1 -13  107.36    9.12
  -1   1  13  108.40    9.29
  -1   1  13   96.67    9.17
  -1   1  12  951.62   27.03
   1  -1 -12 1005.51   33.16
  -1   1  12 1055.44   27.97
  -1   1  11   26.08    4.43
   1  -1 -11   26.13    5.39
   1  -1 -11   24.13    4.16
  -1   1  11   25.96    4.16
   1  -1 -10   25.83    4.16
  -1   1  10   24.52    3.92
   1  -1 -10   25.61    5.39
  -1   1  10   21.10    3.92
  -1   1   9   37.83    4.95
  -1   1   9   38.26    4.45
  -1   1   9   39.92    4.75
   1  -1  -9   41.18    4.48
   1  -1  -9   55.15    6.86
   1  -1  -8  882.81   25.41
  -1   1   8  813.36   20.33
  -1   1   8  816.03   18.15
   1  -1  -8  635.70   16.38
  -1   1   8  567.76   17.15
   1  -1  -7 1718.61   30.39
  -1   1   7 1237.70   23.50
   1  -1  -7 1476.06   22.49
  -1   1   7 1276.87   21.06
  -1   1   7 1102.51   22.14
   1  -1  -7 1404.23   24.95
   1  -1  -7 1418.42   30.49
  -1   1   6 2379.49   30.59
   1  -1  -6 2902.08   40.07
   1  -1  -6 2441.30   30.98
   1  -1  -6 2624.33   34.49
  -1   1   6 2336.18   29.47
  -1   1   6 2295.70   26.24
   1  -1  -6 2725.33   27.94
  -1   1   5  671.86   14.40
   1  -1  -5  606.89   11.99
  -1   1   5  622.92   14.37
   1  -1  -5  698.80   16.38
  -1   1   5  576.32   12.05
  -1   1   5  963.27   23.15
   1  -1  -5  868.06   21.14
   1  -1  -5  688.35   15.29
  -1   1   4 2406.14   25.86
  -1   1   4 2694.58   23.71
  -1   1   4 2215.69   23.47
   1  -1  -4 2927.47   29.40
   1  -1  -4 2638.89   22.42
   1  -1  -4 3567.27   39.05
  -1   1   4 3956.22   43.56
   1  -1  -4 2401.08   26.31
   1  -1  -3  137.91    7.10
   1  -1  -3  114.79    5.16
  -1   1   3  123.51    5.30
  -1   1   3  114.03    4.37
   1  -1  -3  130.39    5.36
   1  -1  -3  106.48    4.16
  -1   1   3  136.60    5.09
   1  -1  -2   -0.06    0.84
  -1   1   2    0.46    1.04
   1  -1  -2    0.13    0.37
  -1   1   2   -0.77    0.46
  -1   1   2    0.83    0.59
   1  -1  -2   -0.46    0.46
   1  -1  -1 1065.27   11.92
  -1   1   1 1055.64   11.83
  -1   1   1  853.97    9.79
   1  -1  -1  860.36   11.09
   1  -1  -1 1016.21   10.56
  -1   1   0   85.05    3.05
   1  -1   0   94.24    3.18
  -1   1   0   85.01    3.04
  -1   1   0   95.97    3.06
   1  -1   1  723.00    9.34
  -1   1  -1  900.55   10.63
   1  -1   1  537.36    8.23
   1  -1   1  699.12    7.43
  -1   1  -1  774.22    9.62
  -1   1  -1  903.36    8.68
   1  -1   2  778.01    9.02
   1  -1   2  836.46   11.12
   1  -1   2  928.65   11.63
  -1   1  -2  857.82   11.60
  -1   1  -2  979.72   12.79
   1  -1   2 1002.22   13.79
   1  -1   2  932.43   12.86
  -1   1  -2 1031.02    9.45
  -1   1  -3   11.37    1.67
  -1   1  -3   16.51    1.70
  -1   1  -3   15.96    1.32
  -1   1  -3   18.54    2.26
   1  -1   3   15.58    1.89
  -1   1  -3   11.75    1.77
   1  -1   3   12.20    1.96
   1  -1   3   19.32    2.36
  -1   1  -4   67.47    4.55
   1  -1   4   61.18    3.05
  -1   1  -4   50.55    4.12
   1  -1   4   49.59    3.76
   1  -1   4   66.42    4.46
   1  -1   4   47.28    4.24
  -1   1  -4   55.52    4.13
  -1   1  -4   54.92    2.82
   1  -1   5  143.66    6.96
  -1   1  -5  165.86    7.99
  -1   1  -5  211.98    8.64
   1  -1   5  173.20    5.93
  -1   1  -5  143.05    7.45
   1  -1   5  174.77    8.37
  -1   1  -5  175.07    5.75
   1  -1   5  184.29    7.67
   1  -1   6  592.64   14.91
  -1   1  -6  838.80   19.04
  -1   1  -6  652.27   17.18
  -1   1  -6  574.76   11.96
   1  -1   6  544.87   12.00
   1  -1   6  687.16   16.56
   1  -1   6  610.85   17.83
  -1   1  -6  787.22   18.76
   1  -1   7  529.19   15.61
  -1   1  -7  696.13   18.43
  -1   1  -7  486.77   12.20
   1  -1   7  611.61   19.98
  -1   1  -7  576.25   17.34
  -1   1  -7  466.74   15.82
   1  -1   7  628.19   16.16
   1  -1   7  431.87   11.82
   1  -1   8   40.22    4.42
   1  -1   8   27.29    3.74
   1  -1   8   32.44    3.51
  -1   1  -8   28.08    4.05
  -1   1  -8   39.00    3.78
   1  -1   9  647.28   19.50
  -1   1  -9  730.21   17.18
   1  -1   9  596.04   16.06
  -1   1  -9  624.43   20.88
   1  -1   9  697.51   18.85
  -1   1 -10  243.90   13.33
   1  -1  10  225.38   10.58
  -1   1 -10  205.84    9.77
  -1   1 -10  150.41   10.91
   1  -1  10  183.07   10.98
  -1   1 -11   18.21    4.37
   1  -1  11   23.10    4.16
  -1   1 -11   26.33    4.74
   1  -1  11   27.89    3.94
   1  -1  12  268.49   14.65
  -1   1 -12  278.18   16.24
   1  -1  12  360.20   14.92
  -1   1 -12  410.71   18.63
  -1   1 -13  226.97   14.30
   1  -1  13  178.50   12.46
  -1   1 -13  155.48   12.88
   1  -1  13  224.29   12.42
   1  -1  14   14.55    4.39
  -1   1 -14   16.90    5.54
  -1   1 -14   19.59    5.31
   1  -1  14   16.17    3.86
  -1   1 -15   91.46    9.91
   1  -1  15   72.67    8.67
  -1   1 -15   81.25   10.05
   1  -1  15   84.35    8.32
  -1   1 -16   11.72    4.54
  -1   1 -16    8.74    2.44
   1  -1  16    7.78    3.78
   1  -1  16    4.96    2.27
  -1   1 -17   -2.73    3.73
   1  -1  17    1.59    2.01
   1  -1  17    1.76    2.51
  -1   1 -17    1.11    3.41
  -1   1 -18   21.50    6.04
   1  -1  18   18.50    4.46
  -1   1 -18   19.25    5.40
   1  -1  18   22.36    5.63
   1  -1  19   12.22    5.01
  -1   1 -19    0.58    3.59
   1  -1  19   11.71    4.20
  -1   1 -19    8.53    3.58
   1  -1  20   12.64    5.06
  -1   1 -20   21.12    6.94
   1  -1  21   20.13    6.20
  -1   1 -21   11.20    6.06
  -1   0  21   86.11   12.11
   1   0 -21   57.28   11.05
  -1   0  20   90.79   11.96
  -1   0  20   93.70   11.35
   1   0 -20   72.69   11.78
   1   0 -19   42.81    9.32
  -1   0  19   59.51    9.38
  -1   0  19   68.91    9.55
  -1   0  18   91.49   10.94
  -1   0  18   89.80   10.50
   1   0 -18   80.75   11.65
   1   0 -17   60.59    9.66
  -1   0  17   79.64    9.76
   1   0 -17   90.51   10.09
  -1   0  17   88.10    9.98
  -1   0  16   81.67    9.49
   1   0 -16   91.51    9.87
  -1   0  16   77.99    9.22
   1   0 -16   64.08   10.26
   1   0 -15    9.24    3.60
  -1   0  15    5.17    2.76
   1   0 -15    9.45    4.69
  -1   0  15    6.98    2.92
  -1   0  14   95.46    9.31
   1   0 -14   99.22    9.43
  -1   0  14   81.31    8.75
   1   0 -14   78.00   10.30
  -1   0  13  200.43   13.20
   1   0 -13  275.65   14.72
  -1   0  13  249.92   14.08
   1   0 -13  212.87   15.46
  -1   0  12  183.01   11.61
   1   0 -12  185.21   14.18
  -1   0  12  166.47   11.63
   1   0 -11  201.79   11.53
  -1   0  11  194.91   11.39
  -1   0  11  166.01   11.10
   1   0 -11  150.83   12.14
  -1   0  10   74.65    6.03
   1   0 -10   67.62    7.92
   1   0 -10   63.58    6.07
  -1   0  10   76.82    6.81
  -1   0  10   69.79    6.86
   1   0  -9    1.83    1.15
  -1   0   9    3.67    1.84
   1   0  -9    1.18    2.10
  -1   0   9    1.76    1.33
  -1   0   9    2.74    1.58
   1   0  -8  229.33   13.19
  -1   0   8  193.97    8.39
  -1   0   8  194.87    9.99
   1   0  -8  227.27    9.75
  -1   0   8  194.96    9.76
   1   0  -7  510.57   12.97
   1   0  -7  486.33   17.86
   1   0  -7  538.23   16.87
   1   0  -7  506.89   14.70
  -1   0   7  462.72   14.23
  -1   0   7  507.31   14.74
  -1   0   7  446.74   11.60
   1   0  -6   81.29    6.87
   1   0  -6   81.49    6.14
  -1   0   6   90.90    5.90
   1   0  -6   88.56    5.00
  -1   0   6   91.52    5.70
  -1   0   6   84.37    4.65
   1   0  -6   89.32    5.74
  -1   0   5   90.22    5.31
   1   0  -5  103.29    5.81
   1   0  -5   95.02    6.76
  -1   0   5   82.50    5.13
  -1   0   5   88.68    4.24
   1   0  -5   93.10    4.57
   1   0  -5   82.52    5.61
   1   0  -4   35.02    3.08
   1   0  -4   25.64    2.66
  -1   0   4   28.40    2.72
   1   0  -4   33.38    3.85
  -1   0   4   28.29    2.71
   1   0  -4   23.18    2.13
  -1   0   4   34.59    4.05
  -1   0   4   28.58    2.15
  -1   0   3  417.68    9.14
  -1   0   3  374.39    8.88
  -1   0   3  356.91    6.34
   1   0  -3  551.84   13.62
   1   0  -3  349.36    8.78
  -1   0   3  626.15   15.26
   1   0  -3  363.56    6.29
   1   0  -3  374.78    9.20
   1   0  -2  419.69    8.64
  -1   0   2  373.62    7.19
   1   0  -2  452.66    8.16
  -1   0   2  398.68    8.24
   1   0  -2  534.09   11.91
  -1   0   2  522.20   11.75
  -1   0   1 1290.41   12.12
  -1   0   1 1288.36   10.07
   1   0  -1 1323.42   12.79
   1   0   0  196.76    3.71
  -1   0   0  123.07    2.96
  -1   0  -1  171.37    4.51
   1   0   1  167.92    4.44
   1   0   1  158.76    3.78
  -1   0  -2 1054.48   11.71
   1   0   2  990.25   12.30
   1   0   2  997.87   11.90
   1   0   2 1203.51   13.66
  -1   0  -2 1198.07   13.90
  -1   0  -2 1169.34   13.72
   1   0   3  415.80    9.29
  -1   0  -3  364.18    8.62
  -1   0  -3  433.97    9.40
  -1   0  -3  294.03    4.99
   1   0   3  334.12    5.21
  -1   0  -3  341.23    8.86
   1   0   3  314.85    8.37
   1   0   3  386.19    9.21
  -1   0  -4    0.61    1.12
   1   0   4    2.11    0.71
   1   0   4   -0.22    0.87
   1   0   4   -0.19    0.67
  -1   0  -4    0.58    0.64
   1   0   4    0.71    1.41
  -1   0  -4    0.82    0.60
   1   0   5 2159.08   19.74
  -1   0  -5 2093.66   19.87
  -1   0  -5 2299.81   28.99
  -1   0  -5 2528.62   28.61
   1   0   5 2593.66   28.04
  -1   0  -5 2450.48   29.41
   1   0   5 2861.68   35.67
   1   0   5 2092.07   26.90
   1   0   6  312.76   12.70
  -1   0  -6  309.79   10.72
   1   0   6  248.98   10.07
   1   0   6  288.13    8.03
  -1   0  -6  269.16    8.04
   1   0   6  296.56   10.10
  -1   0  -6  281.84   11.05
  -1   0  -6  250.68   10.25
  -1   0  -7   45.67    3.69
  -1   0  -7   48.88    4.40
   1   0   7   42.07    4.22
   1   0   7   49.60    4.82
   1   0   7   56.02    5.99
   1   0   7   48.30    3.69
  -1   0  -7   39.66    4.64
  -1   0  -7   51.33    5.12
  -1   0  -8 1254.14   27.04
  -1   0  -8 1281.36   25.19
   1   0   8 1215.78   20.43
  -1   0  -8 1226.35   20.90
   1   0   9  174.61    9.48
  -1   0  -9  206.28   10.96
  -1   0  -9  145.26    9.84
   1   0   9  188.52    8.65
   1   0   9  157.65    9.55
  -1   0  -9  178.93    8.56
   1   0  10    3.56    1.37
   1   0  10    2.76    1.94
  -1   0 -10    3.03    1.65
  -1   0 -10    4.79    1.77
  -1   0 -10    1.96    2.52
  -1   0 -11  348.90   15.85
   1   0  11  240.01   13.23
   1   0  11  306.10   12.67
  -1   0 -11  242.67   14.23
  -1   0 -12   44.92    6.18
   1   0  12   30.79    5.01
  -1   0 -12   37.24    6.41
   1   0  12   36.46    4.68
   1   0  13  471.37   20.17
  -1   0 -13  444.05   21.15
   1   0  14  505.66   19.06
   1   0  14  427.05   19.99
  -1   0 -14  423.36   21.62
  -1   0 -14  552.10   23.77
   1   0  15   99.13   10.03
   1   0  15  127.05   10.02
  -1   0 -15  146.14   12.94
  -1   0 -15   92.85   10.70
  -1   0 -16    7.57    2.79
   1   0  16    8.09    2.55
   1   0  16    3.65    2.12
   1   0  17  272.34   18.02
  -1   0 -17  270.81   19.09
  -1   0 -17  347.65   21.28
   1   0  17  342.90   17.88
  -1   0 -18   65.15   10.15
   1   0  18   67.02    8.19
   1   0  18   60.81    8.89
  -1   0 -18   64.90    9.29
   1   0  19   89.55   11.34
  -1   0 -19   95.24   11.57
  -1   0 -19   77.32   11.38
   1   0  19   94.91   10.08
   1   0  20   38.44    8.10
  -1   0 -20   26.52    8.21
  -1   0 -21   53.22   10.28
   1   0  21   59.82   10.04
  -1   0 -22    5.97    4.07
   1   0  22    1.70    2.64
  -1  -1  21   17.43    5.67
   1   1 -20   10.59    4.02
  -1  -1  20    4.61    3.15
  -1  -1  20   16.61    5.28
  -1  -1  19   10.62    4.34
  -1  -1  19    9.79    4.47
   1   1 -19    4.24    3.36
  -1  -1  18    5.76    2.34
  -1  -1  18   17.11    5.36
   1   1 -18   12.64    5.83
  -1  -1  17    2.65    2.86
   1   1 -17   -2.98    2.90
  -1  -1  17   -0.64    1.81
   1   1 -16    4.73    4.27
  -1  -1  16    4.98    3.01
  -1  -1  16    4.28    3.05
   1   1 -16    8.52    3.52
   1   1 -15   19.53    4.70
  -1  -1  15   23.79    5.09
   1   1 -15   20.17    6.13
  -1  -1  15   13.09    4.13
  -1  -1  14    3.27    1.71
   1   1 -14    9.10    3.76
   1   1 -14    6.67    2.49
  -1  -1  14    2.99    2.04
  -1  -1  13    1.30    1.81
   1   1 -13    2.07    2.61
  -1  -1  13    1.32    1.63
   1   1 -13   -1.84    2.62
  -1  -1  12   12.93    3.86
   1   1 -12   18.81    4.37
  -1  -1  12    8.31    3.01
   1   1 -12    8.80    3.81
   1   1 -11   42.99    7.08
  -1  -1  11   49.43    6.22
  -1  -1  11   47.69    5.36
   1   1 -11   62.11    6.52
  -1  -1  11   51.47    6.23
  -1  -1  10   49.95    5.96
   1   1 -10   57.59    6.06
   1   1 -10   38.71    6.28
  -1  -1  10   47.01    5.98
  -1  -1  10   49.19    4.93
  -1  -1   9  122.97    8.63
  -1  -1   9  137.41    8.89
   1   1  -9  154.91    8.73
  -1  -1   9  122.08    7.16
   1   1  -9  126.99   10.25
  -1  -1   8    4.20    1.68
  -1  -1   8    2.52    1.29
   1   1  -8    3.76    2.16
  -1  -1   8    3.38    1.58
   1   1  -8    2.68    1.43
  -1  -1   7 1318.86   19.66
   1   1  -7 1248.31   23.55
   1   1  -7 1327.35   30.04
  -1  -1   7 1219.40   24.12
  -1  -1   6   61.57    6.45
   1   1  -6   43.60    4.35
   1   1  -6   55.73    3.99
  -1  -1   6   43.82    4.15
  -1  -1   6   52.29    3.51
   1   1  -6   48.07    4.32
  -1  -1   6   39.75    4.05
   1   1  -6   48.83    5.44
  -1  -1   5   49.78    4.25
   1   1  -5   57.00    3.82
   1   1  -5   49.89    4.32
   1   1  -5   50.42    4.09
   1   1  -5   48.50    5.10
  -1  -1   5   59.90    3.41
  -1  -1   5   46.74    4.09
   1   1  -4 1263.68   19.56
   1   1  -4 1299.04   16.00
  -1  -1   4 1324.64   19.28
   1   1  -4 1717.76   26.91
  -1  -1   4 1041.35   17.70
   1   1  -4 1092.46   17.85
  -1  -1   4 1645.67   27.51
  -1  -1   4 1198.79   13.58
  -1  -1   3  644.94   15.63
   1   1  -3  474.39    8.14
  -1  -1   3  544.04   11.63
  -1  -1   3  378.82    6.33
   1   1  -3  508.41   11.00
  -1  -1   3  518.04   10.95
   1   1  -3  567.24   11.52
   1   1  -2 2919.39   27.11
   1   1  -2 2094.13   20.12
  -1  -1   2 1731.59   17.52
  -1  -1   2 2053.66   19.83
  -1  -1   2 2635.48   26.18
   1   1  -2 1720.39   17.68
  -1  -1   1    4.68    1.13
  -1  -1   1    6.08    1.09
   1   1  -1    3.25    1.15
   1   1  -1    5.93    1.08
  -1  -1   0 1636.48   12.82
   1   1   0 1488.19   12.52
   1   1   1  466.70    6.84
   1   1   1  461.13    7.34
  -1  -1  -1  481.05    7.53
  -1  -1  -2 2414.00   18.92
   1   1   2 2245.16   14.89
   1   1   3  269.56    8.20
   1   1   3  207.03    6.50
  -1  -1  -3  223.62    5.46
  -1  -1  -3  294.43    7.68
   1   1   3  210.53    5.05
  -1  -1  -3  264.48    7.09
   1   1   3  248.63    7.65
  -1  -1  -4 3601.54   29.88
   1   1   4 2860.39   26.51
   1   1   4 3254.23   31.27
   1   1   4 2478.16   19.51
  -1  -1  -4 2476.02   20.18
  -1  -1  -4 3257.25   29.40
   1   1   4 3791.74   34.16
  -1  -1  -4 3223.88   32.82
  -1  -1  -5 1460.96   24.17
   1   1   5 1311.58   19.37
  -1  -1  -5 1554.18   21.79
  -1  -1  -5 1066.67   15.15
   1   1   5 1156.42   15.46
  -1  -1  -5 1603.01   23.83
   1   1   5 1666.34   26.15
   1   1   5 1265.72   20.77
  -1  -1  -6   72.78    5.59
   1   1   6   80.36    5.77
   1   1   6   75.07    4.29
  -1  -1  -6   90.70    6.62
   1   1   6   85.43    6.81
   1   1   6   81.46    5.12
  -1  -1  -6   85.67    5.74
  -1  -1  -6   76.02    4.41
   1   1   7  142.44    6.55
   1   1   7  135.16    8.05
   1   1   7  152.94    9.55
  -1  -1  -7  142.61    8.75
  -1  -1  -7  123.79    6.12
   1   1   7  126.63    7.03
  -1  -1  -7  138.54    7.50
  -1  -1  -7  118.71    7.82
   1   1   8  648.28   15.37
  -1  -1  -8  837.42   17.26
   1   1   8  939.91   20.34
   1   1   8 1112.03   24.36
  -1  -1  -8 1094.42   23.25
  -1  -1  -8  864.35   22.56
  -1  -1  -9  885.37   19.00
   1   1   9  871.36   22.91
  -1  -1  -9  903.69   24.62
  -1  -1 -10  167.69   11.38
   1   1  10  192.93    9.43
  -1  -1 -10  175.53    9.08
   1   1  10  180.34   10.95
  -1  -1 -11   52.45    6.31
  -1  -1 -11   41.85    6.23
   1   1  11   37.70    5.16
   1   1  11   52.06    5.26
  -1  -1 -12  213.13   12.99
   1   1  12  200.89   10.82
  -1  -1 -12  174.79   12.69
   1   1  12  172.30   11.49
  -1  -1 -13   31.13    5.69
   1   1  13   21.88    3.91
  -1  -1 -13   30.04    6.14
   1   1  13   29.91    5.39
   1   1  14   62.07    7.78
  -1  -1 -14   63.25    8.47
   1   1  14   75.62    7.44
  -1  -1 -14   84.10    8.92
   1   1  15    3.22    2.20
  -1  -1 -15   -0.74    3.14
  -1  -1 -15    2.89    2.73
   1   1  15    2.81    1.99
  -1  -1 -16   -1.40    3.30
  -1  -1 -16    4.91    3.67
   1   1  16    3.06    2.74
   1   1  16    5.75    2.54
   1   1  17   14.42    4.13
   1   1  17   13.69    3.78
  -1  -1 -17   14.77    4.76
  -1  -1 -17   12.15    4.44
   1   1  18  130.67   12.90
  -1  -1 -18  120.65   13.53
  -1  -1 -18  163.56   14.95
   1   1  18  157.36   12.54
   1   1  19   94.44   11.65
   1   1  19   96.16   10.33
  -1  -1 -19  100.70   12.30
  -1  -1 -19   63.96   10.01
  -1  -1 -20   67.29   10.34
   1   1  20   58.52    9.55
  -1  -1 -20   53.53    9.55
   1   1  21   57.92    9.63
  -1  -1 -21   70.17   11.64
   1   1  22    3.76    3.73
  -1  -1 -22   -6.36    5.22
  -1  -2  21    3.19    3.61
  -1  -2  20   79.52   11.45
   1   2 -20   68.75   11.66
   1   2 -19    3.43    3.32
  -1  -2  19    4.33    3.11
  -1  -2  19    2.84    2.15
   1   2 -18  182.43   17.66
  -1  -2  18  218.63   16.13
  -1  -2  18  204.68   16.78
   1   2 -17    9.49    5.65
  -1  -2  17    6.36    3.69
  -1  -2  17    4.54    2.76
  -1  -2  16  140.82   12.75
   1   2 -16  122.15   13.73
  -1  -2  15   -2.45    2.42
   1   2 -15   -2.35    3.50
  -1  -2  15   -2.73    3.03
   1   2 -15   -0.02    2.09
  -1  -2  14    2.36    1.53
   1   2 -14   -0.83    2.79
  -1  -2  14    4.30    2.97
   1   2 -14    2.74    1.69
   1   2 -13  114.56    9.08
  -1  -2  13  110.13   10.02
   1   2 -13   93.20   10.65
  -1  -2  13   90.14    9.24
   1   2 -12  214.66   15.09
  -1  -2  12  259.38   14.13
  -1  -2  12  238.79   14.24
  -1  -2  11   24.17    4.29
  -1  -2  11   14.15    2.93
   1   2 -11   19.26    3.64
   1   2 -11   12.23    4.04
  -1  -2  11   17.93    4.19
  -1  -2  10   58.85    5.30
  -1  -2  10   60.32    6.36
   1   2 -10   51.67    7.02
   1   2 -10   66.35    6.15
  -1  -2  10   50.65    5.98
  -1  -2   9   86.98    7.69
  -1  -2   9   89.53    7.81
   1   2  -9   75.60    7.84
  -1  -2   9   78.25    5.72
   1   2  -8  314.16   15.40
  -1  -2   8  372.72   14.21
  -1  -2   8  337.47   13.88
  -1  -2   8  351.03   11.19
   1   2  -7  325.82   10.76
   1   2  -7  235.23   12.48
  -1  -2   7  247.92   11.25
  -1  -2   7  286.33   11.72
   1   2  -7  286.80   11.24
  -1  -2   7  298.56    9.51
   1   2  -6  495.16   16.95
  -1  -2   6  556.12   12.32
  -1  -2   6  690.19   17.37
  -1  -2   6  564.02   15.41
   1   2  -6  616.28   15.86
   1   2  -6  746.19   18.60
  -1  -2   5  525.56   11.02
  -1  -2   5  752.87   21.27
  -1  -2   5  494.66   13.81
  -1  -2   5  673.93   15.99
   1   2  -5  752.70   19.42
  -1  -2   5  691.13   11.41
   1   2  -5  799.79   17.84
   1   2  -5  755.96   16.62
  -1  -2   4   23.96    3.71
  -1  -2   4   20.50    2.62
   1   2  -4   13.97    2.66
   1   2  -4   18.92    2.52
   1   2  -4   16.50    2.48
  -1  -2   4   20.82    2.16
  -1  -2   4   16.20    2.33
  -1  -2   4   18.87    1.70
  -1  -2   3 1313.45   19.26
   1   2  -3 1396.24   19.98
  -1  -2   3 1347.88   12.82
   1   2  -3 1415.31   21.71
   1   2  -2 3313.29   28.49
  -1  -2   2 3251.41   31.62
   1   2  -2 2892.01   17.85
   1   2  -2 3620.16   30.05
   1   2  -2 2912.77   25.81
  -1  -2   2 2946.70   26.07
  -1  -2   1 2002.46   24.25
  -1  -2   1 1111.26   14.34
   1   2  -1 1480.84   20.48
   1   2  -1 1146.99   14.31
  -1  -2   1 1251.37   11.27
  -1  -2   1 1808.30   18.72
   1   2  -1 1174.73   11.09
   1   2  -1 1080.14   14.45
  -1  -2   0 1459.46   12.24
  -1  -2   0 1254.50   17.17
   1   2   0 1363.69   12.82
  -1  -2   0 1215.99   14.01
  -1  -2   0 1336.79   12.78
   1   2   0 1278.09   14.50
  -1  -2  -1   47.49    2.63
   1   2   1   65.11    3.23
   1   2   1   75.17    3.32
  -1  -2  -1   56.72    3.47
   1   2   1   62.78    3.40
  -1  -2  -1   79.39    3.57
   1   2   2  924.91   13.73
  -1  -2  -2  886.12   12.80
  -1  -2  -2  966.61   13.29
  -1  -2  -2  993.59   14.32
   1   2   2  920.07   12.63
  -1  -2  -3  854.54   13.52
   1   2   3 1155.02   17.20
  -1  -2  -3  991.70   14.01
   1   2   3 1683.85   19.54
  -1  -2  -3 1243.42   18.52
   1   2   3  844.33   12.79
  -1  -2  -4 1483.30   18.38
  -1  -2  -4 1178.96   17.75
   1   2   4 1696.50   23.50
  -1  -2  -4 1759.63   24.04
   1   2   4 1300.88   16.57
  -1  -2  -4 1630.90   21.19
   1   2   4 1600.45   20.83
   1   2   5 1406.72   23.22
   1   2   5 1035.69   15.59
  -1  -2  -5 1350.71   20.57
  -1  -2  -5 1410.79   23.84
  -1  -2  -5 1325.98   21.66
   1   2   5 1303.41   20.28
  -1  -2  -5 1038.72   16.80
   1   2   6  595.66   14.67
  -1  -2  -6  522.05   12.57
   1   2   6  571.85   12.70
  -1  -2  -6  613.38   17.33
  -1  -2  -6  562.41   14.30
  -1  -2  -6  569.05   16.14
   1   2   6  332.19   13.50
   1   2   6  778.24   18.33
  -1  -2  -7  406.97   13.27
  -1  -2  -7  669.73   19.51
   1   2   7  623.69   19.74
  -1  -2  -7  631.89   18.81
   1   2   7  541.02   16.03
   1   2   7  428.85   13.16
  -1  -2  -7  532.07   13.56
   1   2   7  544.61   13.36
   1   2   8  197.97    9.50
  -1  -2  -8  223.94   10.40
   1   2   8  219.64   10.97
  -1  -2  -8  191.91    8.69
  -1  -2  -8  217.91   11.83
   1   2   8  212.99    9.00
   1   2   9  281.60   10.97
  -1  -2  -9  278.30   12.48
   1   2   9  263.19   12.86
  -1  -2  -9  280.91   11.19
   1   2  10   97.33    6.91
  -1  -2 -10   92.21    8.46
   1   2  10   99.35    8.41
  -1  -2 -10   98.63    7.89
   1   2  11    4.59    1.95
  -1  -2 -11    7.40    2.69
   1   2  11    3.16    1.52
  -1  -2 -12   29.23    5.68
  -1  -2 -12   36.01    5.60
   1   2  12   39.66    5.09
   1   2  12   33.16    5.36
   1   2  13    7.28    2.55
  -1  -2 -13    8.30    3.27
  -1  -2 -13    3.15    2.61
   1   2  13    7.15    3.04
   1   2  14    7.77    3.22
   1   2  14    5.89    2.48
  -1  -2 -14    7.19    2.96
  -1  -2 -14    6.88    3.32
  -1  -2 -15   18.95    4.78
   1   2  15    7.73    3.15
  -1  -2 -15   11.71    4.83
   1   2  15    7.79    2.94
  -1  -2 -16   -1.67    2.97
  -1  -2 -16    4.69    2.85
   1   2  16    5.14    2.52
   1   2  16    0.16    2.18
  -1  -2 -17   54.56    8.23
   1   2  17   52.58    7.00
   1   2  17   43.55    7.23
  -1  -2 -17   48.55    7.97
   1   2  18   84.90   10.31
  -1  -2 -18   72.70   10.20
   1   2  18   91.16    9.56
  -1  -2 -19    5.51    3.52
  -1  -2 -19    7.81    3.74
   1   2  19    1.08    2.09
   1   2  19    2.46    2.31
   1   2  20    6.30    3.73
  -1  -2 -20    3.12    3.65
  -1  -2 -20    4.20    3.70
   1   2  20    5.51    3.05
   1   2  21    8.03    4.27
  -1  -2 -21    7.32    4.47
   1   2  22   14.88    5.37
  -1  -2 -22    8.31    5.23
   1   3 -20   46.89   10.36
   1   3 -20   37.03    8.30
  -1  -3  20   63.08   10.40
   1   3 -19   20.64    7.15
   1   3 -19   21.96    6.96
  -1  -3  19   30.35    7.04
  -1  -3  18   80.59   10.79
   1   3 -18   61.10   10.49
   1   3 -18   82.29   11.62
  -1  -3  17   31.14    7.19
   1   3 -17   30.35    8.11
   1   3 -17   30.52    7.04
  -1  -3  16  117.61   12.17
   1   3 -16  108.91   13.00
   1   3 -15  225.90   17.48
  -1  -3  15  241.64   16.68
  -1  -3  15  248.27   15.56
   1   3 -14   47.77    7.81
  -1  -3  14   50.79    7.01
  -1  -3  14   60.43    5.94
  -1  -3  14   60.93    8.06
  -1  -3  13  133.37    8.56
   1   3 -13  106.08   11.28
  -1  -3  13  126.42   10.66
  -1  -3  13   96.54    9.80
  -1  -3  12  156.48   11.94
  -1  -3  12  193.57   12.63
   1   3 -12  136.50   12.39
  -1  -3  12  201.61   10.01
  -1  -3  11  920.18   20.19
  -1  -3  11  638.36   18.35
   1   3 -11  715.48   26.95
  -1  -3  11  742.50   24.63
  -1  -3  11  852.54   25.30
  -1  -3  10    5.53    2.24
  -1  -3  10    3.76    1.90
  -1  -3  10    6.65    1.72
  -1  -3  10    6.01    2.13
   1   3 -10    5.96    3.63
  -1  -3   9  283.42   10.17
  -1  -3   9  267.96   13.03
  -1  -3   9  243.42   12.96
  -1  -3   9  224.29    9.83
   1   3  -9  220.70   13.80
  -1  -3   8   59.19    5.96
  -1  -3   8   58.34    6.00
   1   3  -8   59.39    6.80
  -1  -3   8   54.63    4.71
  -1  -3   8   68.37    4.69
  -1  -3   7   45.08    3.93
  -1  -3   7   41.03    4.82
  -1  -3   7   47.72    3.68
  -1  -3   7   44.68    4.81
   1   3  -7   39.21    5.34
  -1  -3   6  881.86   17.27
   1   3  -6 1048.28   21.57
   1   3  -6 1111.59   26.85
  -1  -3   6 1045.40   22.27
   1   3  -6  862.72   22.74
  -1  -3   6 1053.22   16.37
   1   3  -5   29.56    4.22
   1   3  -5   33.00    3.66
   1   3  -5   34.77    4.76
  -1  -3   5   30.28    3.63
  -1  -3   5   26.12    4.48
  -1  -3   5   33.57    2.75
   1   3  -5   22.12    3.06
  -1  -3   5   31.57    3.30
  -1  -3   4   35.15    2.68
   1   3  -4   36.04    4.41
   1   3  -4   22.90    3.42
  -1  -3   4   31.94    3.44
   1   3  -4   30.95    3.44
   1   3  -4   28.90    3.38
  -1  -3   4   38.51    4.86
   1   3  -3 1932.73   25.16
   1   3  -3 2336.78   32.51
   1   3  -3 2244.44   27.32
   1   3  -3 1906.20   19.03
  -1  -3   3 1919.24   18.63
  -1  -3   3 1725.53   24.09
   1   3  -3 1964.45   26.63
  -1  -3   2  436.29   11.12
   1   3  -2  406.41    8.61
  -1  -3   2  423.09   11.59
  -1  -3   2  392.84    8.20
   1   3  -2  386.13   10.51
   1   3  -2  456.84   13.33
   1   3  -2  450.34   11.51
   1   3  -1 1572.08   16.71
   1   3  -1 1649.37   23.00
  -1  -3   1 1217.54   14.53
  -1  -3   1 1849.66   26.03
  -1  -3   1 1512.43   18.48
   1   3  -1 1301.50   18.06
   1   3  -1 1711.14   18.43
  -1  -3   1 1321.59   18.21
   1   3   0 1696.29   18.14
  -1  -3   0 1646.69   19.35
  -1  -3   0 1463.30   16.52
   1   3   0 2547.40   27.34
  -1  -3   0 2353.31   18.77
   1   3   0 2024.74   16.03
   1   3   0 1943.04   21.03
  -1  -3   0 2254.10   26.17
  -1  -3  -1 2238.08   22.26
   1   3   1 2287.87   22.10
  -1  -3  -1 2782.24   28.43
   1   3   1 2901.83   24.85
  -1  -3  -1 2837.68   24.61
   1   3   1 2577.91   26.33
  -1  -3  -2 4878.73   35.50
   1   3   2 4147.19   33.08
  -1  -3  -2 4911.48   36.31
   1   3   2 4427.58   32.92
   1   3   2 4444.48   32.18
   1   3   3    0.00    1.18
   1   3   3   10.15    2.00
   1   3   3    3.75    1.21
  -1  -3  -3   10.64    2.13
   1   3   3    4.41    1.18
   1   3   3    8.07    1.77
  -1  -3  -3    0.42    0.98
  -1  -3  -3    4.97    1.46
   1   3   4  267.66   10.66
  -1  -3  -4  455.61   11.82
   1   3   4  555.59   12.62
  -1  -3  -4  526.10   12.67
   1   3   4  737.69   16.01
  -1  -3  -4  123.33    5.92
   1   3   4  490.30   12.42
  -1  -3  -5  699.85   15.15
  -1  -3  -5  671.47   16.88
   1   3   5  622.43   13.82
  -1  -3  -5  580.82   14.13
   1   3   5  691.28   16.75
   1   3   5  568.73   14.41
  -1  -3  -6  753.81   19.16
   1   3   6  413.40   11.84
  -1  -3  -6  677.16   16.38
  -1  -3  -6  553.33   14.26
   1   3   6   41.80    5.42
  -1  -3  -6  124.71    7.56
   1   3   6  556.51   16.20
   1   3   6  635.87   16.10
   1   3   7   22.78    3.71
   1   3   7   19.49    3.38
  -1  -3  -7   22.35    3.45
  -1  -3  -7   21.88    3.24
   1   3   7   30.15    4.21
   1   3   7   17.78    2.47
  -1  -3  -7   19.26    3.44
  -1  -3  -7   19.77    2.86
   1   3   8    1.41    1.06
   1   3   8    0.19    1.78
  -1  -3  -8    0.91    1.23
   1   3   8    2.82    1.48
  -1  -3  -8    3.17    1.33
  -1  -3  -8    1.74    1.77
  -1  -3  -9   19.25    4.15
   1   3   9   25.55    3.58
   1   3   9   18.29    3.50
  -1  -3  -9   28.93    4.32
   1   3  10  546.03   19.59
   1   3  10  585.79   17.47
  -1  -3 -10  580.05   19.20
  -1  -3 -11  268.44   13.73
   1   3  11  261.10   14.13
   1   3  11  243.10   11.88
  -1  -3 -11  252.36   14.71
   1   3  12    2.16    1.93
   1   3  12    2.57    2.02
  -1  -3 -12    6.68    3.57
  -1  -3 -12    1.13    2.23
   1   3  13  613.32   20.96
  -1  -3 -13  566.90   24.19
  -1  -3 -13  612.99   23.02
  -1  -3 -14 1028.77   33.14
  -1  -3 -14 1167.84   32.84
   1   3  14 1006.39   30.71
   1   3  14 1131.59   29.23
   1   3  15   60.19    7.07
   1   3  15   47.94    7.03
  -1  -3 -15   53.25    8.35
  -1  -3 -15   73.30    8.81
  -1  -3 -16  328.52   20.08
   1   3  16  334.04   18.67
   1   3  16  367.65   17.64
   1   3  17  262.44   15.59
  -1  -3 -17  209.67   16.72
   1   3  17  236.51   16.56
  -1  -3 -17  285.73   18.30
   1   3  18   92.73   10.77
  -1  -3 -18  103.56   11.80
   1   3  18  108.89   10.48
  -1  -3 -18   86.82   11.32
  -1  -3 -19   27.74    6.56
  -1  -3 -19   21.16    6.42
   1   3  19   23.33    5.62
   1   3  19   22.64    5.15
   1   3  20   38.70    7.62
  -1  -3 -20   37.86    8.22
   1   3  20   43.15    6.97
  -1  -3 -20   33.74    7.78
   1   3  21   21.69    5.95
  -1  -3 -21   21.21    6.72
  -1  -3 -21   22.21    7.24
  -1  -3 -22   36.11    8.72
   1   3  22   53.21    9.71
  -1  -4  20   14.31    5.17
  -1  -4  19    3.53    3.24
   1   4 -19   -5.50    4.57
   1   4 -19    0.79    3.58
   1   4 -18   -5.82    5.46
   1   4 -18    1.64    3.22
  -1  -4  18    1.18    3.34
  -1  -4  17    1.57    2.83
   1   4 -17    5.69    3.97
   1   4 -17    0.81    3.41
   1   4 -16    1.15    3.76
   1   4 -16    3.21    3.14
  -1  -4  16    8.08    3.85
   1   4 -15   -1.38    2.29
   1   4 -15   -2.91    3.52
  -1  -4  15    5.79    4.09
  -1  -4  15    0.52    1.42
  -1  -4  14   21.18    3.70
  -1  -4  14   23.11    5.03
   1   4 -14   16.88    5.27
   1   4 -14   14.11    5.07
  -1  -4  13   75.64    6.38
   1   4 -13   61.78    9.00
  -1  -4  13   70.32    8.52
   1   4 -13   75.16    9.72
  -1  -4  12   20.44    3.28
  -1  -4  12   14.83    4.05
   1   4 -12   26.63    5.91
   1   4 -12   14.00    4.74
  -1  -4  11   81.43    8.48
   1   4 -11   84.03    9.47
  -1  -4  11   80.22    6.17
   1   4 -11   70.33    8.79
   1   4 -10  511.27   22.31
   1   4 -10  390.70   19.36
  -1  -4  10  430.16   18.27
  -1  -4  10  553.84   15.34
   1   4  -9   22.83    5.11
   1   4  -9   23.42    5.04
  -1  -4   9   32.37    3.75
  -1  -4   9   18.09    3.82
  -1  -4   9   14.03    2.74
  -1  -4   8  218.96   11.95
   1   4  -8  225.19   13.59
  -1  -4   8  176.30    8.84
   1   4  -8  184.46   12.04
  -1  -4   8  247.11    9.43
  -1  -4   7  988.91   24.30
  -1  -4   7 1054.81   21.55
  -1  -4   6  208.74   10.58
  -1  -4   6  260.59   10.28
   1   4  -6  195.19   11.18
   1   4  -6  236.64   12.86
  -1  -4   6  237.74    8.25
  -1  -4   5  592.38   16.83
  -1  -4   5  559.45   19.71
  -1  -4   5  530.59   12.15
   1   4  -5  602.83   19.12
   1   4  -5  618.67   16.78
   1   4  -4   36.50    4.01
   1   4  -4   27.39    3.47
  -1  -4   4   35.89    3.04
   1   4  -4   39.03    4.71
  -1  -4   4   30.17    4.57
   1   4  -4   32.42    4.04
  -1  -4   4   26.87    3.45
   1   4  -4   37.23    3.24
   1   4  -3   19.44    3.12
  -1  -4   3   18.96    3.42
  -1  -4   3   23.63    3.16
  -1  -4   3   26.97    2.59
  -1  -4   3   16.15    3.45
   1   4  -3   25.38    2.63
   1   4  -3   22.41    3.16
   1   4  -3   21.76    2.93
  -1  -4   2  290.68   12.18
  -1  -4   2  226.83    7.46
  -1  -4   2  247.52    9.19
  -1  -4   2  313.72   10.46
   1   4  -2  283.14    9.22
   1   4  -2  288.87   11.13
   1   4  -2  234.61    8.89
   1   4  -2  264.27    8.20
  -1  -4   1  165.73    8.54
  -1  -4   1  162.18    6.79
   1   4  -1  152.53    7.67
   1   4  -1  172.49    6.62
   1   4  -1  174.15    6.41
   1   4  -1  153.16    6.83
  -1  -4   1  162.50    7.14
  -1  -4   1  190.23    6.69
   1   4   0  577.47   14.33
   1   4   0  515.98   11.84
  -1  -4   0  508.82   12.15
   1   4   0  492.54    9.39
  -1  -4   0  593.71   10.93
   1   4   0  469.46   11.64
  -1  -4   0  467.61   11.01
  -1  -4   0  630.44   15.51
   1   4   1  181.88    6.97
   1   4   1  183.98    7.37
   1   4   1  176.33    4.91
  -1  -4  -1  184.18    8.17
  -1  -4  -1  196.47    5.37
  -1  -4  -2  135.25    6.36
   1   4   2  156.13    6.84
   1   4   2  152.69    7.07
   1   4   2  188.72    5.00
  -1  -4  -2  162.67    6.90
  -1  -4  -2  171.40    4.70
   1   4   2  162.14    6.67
  -1  -4  -2  156.57    7.53
   1   4   3  900.09   17.83
  -1  -4  -3  907.98   12.05
  -1  -4  -3  943.60   17.61
  -1  -4  -3  984.25   18.37
  -1  -4  -3  884.63   17.92
   1   4   3  851.53   16.63
   1   4   4  384.56   11.85
  -1  -4  -4  328.17    8.18
   1   4   4  426.33   12.53
   1   4   4  417.43   12.66
  -1  -4  -4  392.91   12.21
   1   4   4  388.77   11.71
  -1  -4  -4  356.12   11.24
  -1  -4  -5  235.17    9.76
   1   4   5  237.13   10.05
   1   4   5  253.63   10.49
   1   4   5  266.31   11.73
   1   4   5  206.05    8.74
   1   4   5  233.23    9.63
  -1  -4  -5  244.20    9.96
  -1  -4  -6  701.27   19.64
  -1  -4  -6  776.97   18.32
   1   4   6  785.08   19.84
   1   4   6  612.00   15.62
  -1  -4  -6  841.50   19.15
   1   4   6  593.65   19.11
   1   4   6  721.84   18.12
  -1  -4  -7    1.87    1.44
   1   4   7    1.36    1.41
  -1  -4  -7    1.06    1.38
  -1  -4  -7    0.25    1.28
   1   4   7    1.01    1.27
   1   4   7   -1.15    1.56
   1   4   8  433.62   14.07
   1   4   8  576.45   21.53
   1   4   8  526.97   17.71
  -1  -4  -8  473.16   15.73
   1   4   9  363.79   15.54
  -1  -4  -9  333.09   13.82
  -1  -4  -9  349.46   15.60
   1   4   9  316.74   12.61
  -1  -4 -10 1267.56   31.57
   1   4  10 1220.63   29.20
  -1  -4 -10 1224.01   28.06
  -1  -4 -11  241.88   14.67
   1   4  11  247.65   13.96
   1   4  11  237.62   12.15
  -1  -4 -11  256.92   13.47
  -1  -4 -12  776.44   27.37
   1   4  12  790.79   26.12
  -1  -4 -12  784.78   24.83
   1   4  12  740.87   22.48
   1   4  13 1217.12   29.84
   1   4  13 1149.69   32.05
  -1  -4 -13 1205.02   34.99
  -1  -4 -14  550.63   24.36
   1   4  14  561.22   23.66
  -1  -4 -14  624.34   24.44
   1   4  14  580.45   21.43
  -1  -4 -15  860.25   29.64
   1   4  15  783.86   26.10
  -1  -4 -15  695.83   28.75
   1   4  15  771.52   28.45
   1   4  16    1.72    2.97
  -1  -4 -16    0.67    2.39
   1   4  16    1.00    1.39
  -1  -4 -16   -0.90    2.63
  -1  -4 -17   13.79    4.42
  -1  -4 -17   15.33    5.18
   1   4  17   10.51    4.22
   1   4  17   11.59    3.86
  -1  -4 -18  179.73   15.22
   1   4  18  165.34   12.94
   1   4  18  157.39   13.93
  -1  -4 -18  149.23   14.66
   1   4  19    1.24    1.96
  -1  -4 -19    5.86    3.48
  -1  -4 -19    1.64    2.84
  -1  -4 -20   15.17    6.46
   1   4  20   13.75    4.61
   1   4  20   17.92    5.21
  -1  -4 -20    6.36    3.69
  -1  -4 -21   13.62    5.68
   1   4  21   19.35    5.62
  -1  -4 -21   19.43    7.01
  -1  -4 -22   12.31    6.00
   1   4  22   14.15    5.20
   1   5 -19   18.15    6.05
  -1  -5  19   15.01    5.24
   1   5 -19    9.70    5.07
  -1  -5  18    2.08    2.59
   1   5 -18    6.16    3.52
   1   5 -18    2.92    4.51
   1   5 -17   15.98    6.14
  -1  -5  17   22.38    5.87
   1   5 -17   26.84    6.63
   1   5 -16   25.39    7.28
   1   5 -16   27.60    6.43
  -1  -5  16   24.75    6.02
   1   5 -15   37.53    7.72
  -1  -5  15   50.62    8.03
   1   5 -15   61.40    9.50
   1   5 -14   13.36    4.69
  -1  -5  14   17.41    3.45
  -1  -5  14   16.63    4.90
   1   5 -14    8.14    3.16
  -1  -5  13    4.05    1.85
  -1  -5  13   -0.39    1.62
   1   5 -13    5.85    3.60
   1   5 -13    1.73    3.49
  -1  -5  12   88.38    9.38
   1   5 -12   85.92   10.05
  -1  -5  12  101.02    7.36
   1   5 -12   89.22   10.47
   1   5 -11    7.87    3.01
   1   5 -11   10.60    4.04
  -1  -5  11   11.80    2.82
  -1  -5  11   10.73    3.53
   1   5 -10  158.57   12.76
   1   5 -10  219.56   14.97
  -1  -5  10  206.86    9.69
  -1  -5  10  170.77   12.22
   1   5  -9   35.29    5.90
  -1  -5   9   40.91    6.00
  -1  -5   9   48.43    4.47
   1   5  -9   49.94    7.28
   1   5  -8  979.17   29.43
  -1  -5   8 1060.87   20.52
   1   5  -8  974.75   28.33
  -1  -5   8 1057.67   27.66
  -1  -5   7   37.17    4.36
   1   5  -7   56.44    6.89
  -1  -5   7   47.85    5.78
  -1  -5   7   53.79    4.48
   1   5  -7   43.21    5.91
  -1  -5   6 1216.56   22.96
   1   5  -6 1152.80   27.66
  -1  -5   6 1158.83   26.15
   1   5  -5   18.40    2.55
  -1  -5   5   16.48    2.45
   1   5  -5   26.98    4.31
  -1  -5   5   18.97    3.58
   1   5  -5   16.49    3.51
   1   5  -4  600.13   17.27
  -1  -5   4  598.29   18.78
   1   5  -4  681.16   15.17
  -1  -5   4  492.66   12.56
  -1  -5   4  631.40   17.64
   1   5  -4  552.97   17.82
  -1  -5   3 1505.90   31.36
  -1  -5   3 1620.28   28.01
  -1  -5   3 1279.88   24.03
   1   5  -3 1001.94   18.22
  -1  -5   3 1187.90   19.19
   1   5  -3 1213.81   22.60
   1   5  -3 1224.89   25.99
   1   5  -2   -0.69    1.29
   1   5  -2    0.19    0.76
  -1  -5   2    0.06    1.11
   1   5  -2    0.20    0.94
  -1  -5   2    0.26    1.21
  -1  -5   2   -0.89    1.15
  -1  -5   2   -0.86    0.91
   1   5  -2    0.22    0.75
   1   5  -1  804.57   19.18
  -1  -5   1  733.41   16.83
   1   5  -1  632.38   14.51
   1   5  -1 1022.40   16.94
  -1  -5   1  909.83   17.58
  -1  -5   1  819.03   15.88
  -1  -5   1  980.63   22.55
   1   5  -1  980.94   19.06
   1   5   0   44.62    4.48
   1   5   0   50.11    4.07
  -1  -5   0   40.23    3.74
  -1  -5   0   38.36    3.17
  -1  -5   0   28.34    3.69
   1   5   0   35.98    3.55
  -1  -5   0   34.40    3.46
   1   5   0   39.01    3.04
   1   5   1  482.70   12.91
  -1  -5  -1  506.21   13.41
   1   5   1  468.29   12.70
  -1  -5  -1  494.60   13.31
   1   5   1  490.97    9.79
  -1  -5  -1  619.63   16.90
  -1  -5  -1  518.82   10.41
   1   5   1  623.70   16.14
  -1  -5  -2  328.25    7.84
   1   5   2  343.19    7.95
   1   5   2  379.96   11.77
  -1  -5  -2  421.18   13.83
  -1  -5  -2  423.36   12.39
  -1  -5  -2  344.56   11.20
   1   5   2  392.38   11.36
   1   5   2  368.86   12.51
   1   5   3  634.72   15.79
  -1  -5  -3  618.36   15.64
   1   5   3  519.49   13.51
  -1  -5  -3  570.50   10.39
  -1  -5  -3  678.26   17.57
  -1  -5  -3  609.46   15.76
   1   5   3  678.47   17.36
   1   5   4   32.76    4.03
  -1  -5  -4   28.66    3.68
   1   5   4   35.13    3.70
   1   5   4   33.52    3.83
  -1  -5  -4   37.46    2.90
   1   5   4   30.11    3.67
  -1  -5  -4   29.45    3.74
   1   5   5 1594.79   27.32
  -1  -5  -5 1637.01   27.49
  -1  -5  -5 1687.27   21.74
  -1  -5  -5 1593.07   27.81
   1   5   6  242.87   11.32
   1   5   6  232.14   10.49
   1   5   6  268.60   11.63
  -1  -5  -6  234.87   10.74
   1   5   7  236.03   10.85
  -1  -5  -7  215.08   10.53
   1   5   8  189.49    9.97
  -1  -5  -8  188.98   10.77
  -1  -5  -8  194.15   10.69
   1   5   9  201.62   10.59
   1   5   9  227.92   12.69
  -1  -5  -9  201.83   11.34
  -1  -5  -9  205.47   12.12
  -1  -5 -10    2.62    1.64
   1   5  10   -0.02    1.15
  -1  -5 -10   -2.02    2.81
  -1  -5 -11  120.07   10.09
   1   5  11  108.44    9.20
  -1  -5 -11  114.10    9.42
   1   5  11  104.18    8.43
  -1  -5 -12   77.41    8.06
  -1  -5 -12   63.55    8.92
   1   5  12   57.10    7.64
   1   5  12   70.66    7.16
  -1  -5 -13   46.31    6.79
   1   5  13   40.52    6.30
  -1  -5 -13   39.85    7.37
   1   5  13   41.59    5.68
  -1  -5 -14   20.97    4.78
   1   5  14   24.23    4.43
   1   5  14   17.19    4.37
   1   5  15   77.02    8.29
  -1  -5 -15   91.76   10.15
   1   5  15   74.47    9.10
  -1  -5 -15   67.50    9.27
  -1  -5 -16   33.47    6.29
  -1  -5 -16   24.71    6.38
   1   5  16   32.29    6.12
   1   5  16   30.10    5.38
  -1  -5 -17   75.21    9.85
   1   5  17   80.10    9.13
  -1  -5 -17   65.43    9.88
   1   5  17   67.41    9.79
   1   5  18   23.89    5.40
   1   5  18   36.42    6.54
  -1  -5 -18   36.02    7.00
  -1  -5 -18   33.13    7.39
   1   5  19   12.47    4.30
  -1  -5 -19   14.14    6.04
   1   5  19    8.73    3.35
  -1  -5 -19   21.51    6.01
   1   5  20    7.14    3.30
   1   5  20    2.58    3.35
  -1  -5 -20    7.60    5.25
  -1  -5 -20    9.17    5.12
   1   5  21   50.17    9.15
  -1  -5 -21   38.83    8.65
  -1  -5 -21   53.05    9.45
  -1  -5 -22    9.24    4.46
   1   5  22    9.31    5.23
  -1  -6  19    9.72    4.54
   1   6 -19   11.83    5.70
  -1  -6  18    2.77    2.97
   1   6 -18    3.81    3.79
  -1  -6  17   85.39   11.71
   1   6 -17  110.01   12.92
   1   6 -17   97.97   13.23
   1   6 -16    5.30    3.59
  -1  -6  16    6.36    3.13
   1   6 -16    7.89    4.10
   1   6 -15   43.31    8.84
   1   6 -15   47.39    8.41
  -1  -6  15   53.81    8.45
   1   6 -14   21.80    6.62
  -1  -6  14   35.01    7.03
  -1  -6  14   39.07    5.20
   1   6 -14   34.26    6.76
  -1  -6  13   45.64    5.35
   1   6 -13   44.74    7.75
   1   6 -13   42.18    8.00
  -1  -6  13   37.87    6.81
   1   6 -12   -1.79    3.29
   1   6 -12    2.26    2.15
  -1  -6  12    0.99    2.13
  -1  -6  12    0.38    1.08
   1   6 -11  504.85   23.47
  -1  -6  11  476.63   21.72
  -1  -6  10  104.12    9.89
   1   6 -10   98.28   10.20
  -1  -6  10  118.59    7.89
   1   6 -10  125.52   11.57
   1   6  -9    2.32    3.05
  -1  -6   9    5.54    2.56
  -1  -6   9    6.81    2.22
   1   6  -9    3.12    2.60
  -1  -6   8  387.50   17.43
   1   6  -8  365.71   17.78
  -1  -6   8  445.84   14.23
   1   6  -8  433.92   20.08
   1   6  -7  133.78   10.60
   1   6  -7  119.28    9.73
  -1  -6   7  116.28    9.13
  -1  -6   7  120.50    7.29
  -1  -6   6    4.24    1.39
   1   6  -6    8.76    3.10
   1   6  -6    7.53    2.74
   1   6  -6    4.12    1.60
  -1  -6   6    4.32    1.87
   1   6  -5    2.26    1.43
   1   6  -5    2.75    2.07
   1   6  -5    0.00    0.87
  -1  -6   5    1.49    1.50
  -1  -6   5    0.63    1.13
  -1  -6   4   -0.32    0.76
   1   6  -4   -0.26    1.63
  -1  -6   4    1.73    1.27
   1   6  -4    0.76    0.94
   1   6  -4    0.91    1.38
  -1  -6   3  534.27   16.65
   1   6  -3  553.27   14.70
   1   6  -3  553.81   16.02
   1   6  -3  569.59   18.99
  -1  -6   3  561.48   17.47
   1   6  -2  667.60   19.49
  -1  -6   2  618.30   16.87
  -1  -6   2  608.37   17.17
  -1  -6   2  609.65   15.04
   1   6  -2  482.58   14.08
   1   6  -2  492.40   14.12
  -1  -6   1  603.71   15.31
   1   6  -1  498.93   12.89
  -1  -6   1  415.37   12.72
  -1  -6   1  566.46   15.76
   1   6  -1  503.55   16.55
   1   6  -1  403.49   12.66
   1   6   0  601.31   17.62
  -1  -6   0  522.35   14.83
   1   6   0  492.05   11.73
  -1  -6   0  733.39   15.28
   1   6   0  671.66   16.41
  -1  -6   0  485.37   13.98
   1   6   0  463.45   14.07
   1   6   1  527.91   14.57
   1   6   1  495.91   11.18
   1   6   1  380.82   14.18
  -1  -6  -1  437.14   10.86
   1   6   1  435.43   13.42
  -1  -6  -1  504.27   14.30
  -1  -6  -1  396.99   12.96
   1   6   2   22.56    2.97
  -1  -6  -2   27.68    3.41
  -1  -6  -2   21.95    3.06
  -1  -6  -2   26.66    2.57
   1   6   2   20.71    3.55
   1   6   2   31.59    2.89
  -1  -6  -3  539.82   15.68
   1   6   3  478.61   13.75
  -1  -6  -3  448.57   10.33
   1   6   3  456.10   10.76
   1   6   3  548.79   16.57
  -1  -6  -4  177.32    6.67
  -1  -6  -4  168.59    9.11
  -1  -6  -4  192.29    9.83
   1   6   4  151.13    8.79
   1   6   4  146.46    7.92
   1   6   5  356.85   14.05
  -1  -6  -5  324.14   12.93
   1   6   5  328.96   13.28
  -1  -6  -6   12.25    2.07
   1   6   6    8.43    2.65
   1   6   6   10.67    2.51
  -1  -6  -6   15.00    3.19
  -1  -6  -7   29.08    3.47
   1   6   7   25.42    3.95
  -1  -6  -7   21.47    3.74
  -1  -6  -7   12.82    3.01
   1   6   7   21.75    3.95
   1   6   8 1115.83   25.81
  -1  -6  -8 1134.94   26.78
  -1  -6  -9    5.47    2.91
   1   6   9    5.06    2.65
   1   6   9    2.17    1.27
  -1  -6  -9    7.05    3.02
   1   6  10  133.51    9.57
  -1  -6 -10  139.21   10.26
   1   6  10  160.03   11.21
  -1  -6 -11    3.08    3.67
   1   6  11   13.68    3.21
   1   6  11   10.20    3.18
  -1  -6 -11   15.88    3.98
  -1  -6 -12  236.23   14.33
   1   6  12  223.75   13.94
   1   6  12  232.54   13.54
   1   6  13  107.49    9.48
  -1  -6 -13  112.43   10.36
  -1  -6 -13  112.42   10.77
   1   6  13  109.91   10.59
   1   6  14  317.42   18.06
  -1  -6 -14  341.98   19.96
  -1  -6 -14  312.30   17.58
   1   6  14  304.51   16.42
  -1  -6 -15   23.61    5.37
   1   6  15   27.85    5.50
  -1  -6 -15   26.37    6.25
   1   6  15   23.41    5.50
  -1  -6 -16  279.14   17.91
  -1  -6 -16  238.99   17.32
   1   6  16  253.83   15.95
   1   6  16  253.51   17.52
  -1  -6 -17    1.86    3.46
   1   6  17    0.65    1.96
  -1  -6 -17    1.19    2.87
   1   6  17   -0.82    1.84
  -1  -6 -18   10.29    4.59
   1   6  18    5.46    2.62
   1   6  18   11.40    4.21
  -1  -6 -18   13.60    5.61
  -1  -6 -19   97.89   12.13
   1   6  19   86.34   10.20
   1   6  19   79.64   10.32
  -1  -6 -19   80.57   11.58
   1   6  20    5.25    3.61
  -1  -6 -20    0.60    2.72
   1   6  20    3.59    2.92
  -1  -6 -20    4.39    3.67
  -1  -6 -21   54.69    9.84
  -1  -6 -21   51.10   10.14
   1   6  21   54.22    9.49
   1   6  22    0.07    3.91
  -1  -6 -22   10.65    5.59
  -1  -6 -22    0.24    4.08
   1   7 -18   15.52    6.45
   1   7 -18   13.25    5.34
  -1  -7  18   18.32    6.26
   1   7 -17   12.55    5.59
   1   7 -17    7.37    3.85
  -1  -7  17    2.89    3.74
  -1  -7  16    5.96    3.30
   1   7 -16    6.01    3.27
   1   7 -16    8.28    5.10
   1   7 -15   -1.44    2.44
  -1  -7  15    6.42    3.39
   1   7 -15    6.98    4.85
   1   7 -14   -1.42    3.00
  -1  -7  14    1.00    2.36
   1   7 -13    4.44    4.01
  -1  -7  13    2.95    2.23
   1   7 -13   -1.98    2.29
  -1  -7  13   -0.09    1.39
   1   7 -12   -0.92    2.70
  -1  -7  12   -1.90    1.96
   1   7 -12   -1.86    2.60
  -1  -7  12    2.82    2.53
   1   7 -11   23.87    5.73
  -1  -7  11   24.50    5.58
  -1  -7  11   17.71    3.41
   1   7 -11   16.92    5.04
   1   7 -10   38.43    6.57
  -1  -7  10   50.05    5.44
  -1  -7  10   35.25    6.21
   1   7 -10   35.64    6.46
  -1  -7   9  351.71   17.93
   1   7  -9  340.98   18.71
   1   7  -9  379.86   19.09
  -1  -7   9  405.23   14.85
  -1  -7   8   56.76    7.17
  -1  -7   8   61.68    5.71
   1   7  -8   53.24    7.35
   1   7  -8   67.78    7.99
   1   7  -7   78.73    8.00
  -1  -7   7   86.71    8.35
   1   7  -7   87.53    8.95
  -1  -7   7   89.72    6.77
  -1  -7   6   19.23    3.01
   1   7  -6   15.69    3.59
  -1  -7   6   15.79    3.60
   1   7  -6   20.64    4.36
  -1  -7   5   48.18    4.70
   1   7  -5   33.13    5.18
  -1  -7   5   40.74    5.22
   1   7  -5   42.03    5.22
  -1  -7   4  386.85   15.67
   1   7  -4  354.91   16.26
   1   7  -4  394.45   15.26
   1   7  -3    6.93    2.54
   1   7  -3    8.09    2.50
  -1  -7   3    8.08    2.14
  -1  -7   3   10.25    2.36
   1   7  -2  265.52   10.97
  -1  -7   2  292.90   12.41
  -1  -7   2  272.35   10.92
  -1  -7   2  261.70   12.01
  -1  -7   1  598.14   17.58
  -1  -7   1  582.07   16.41
   1   7  -1  579.21   19.05
   1   7   0  442.54   12.20
  -1  -7   0  410.27   14.08
   1   7   0  410.16   15.84
  -1  -7   0  413.98   12.49
  -1  -7  -1    4.51    1.96
  -1  -7  -1    0.06    0.93
  -1  -7  -1    1.11    1.07
   1   7   1    0.85    1.12
   1   7   1    2.25    1.12
  -1  -7  -2    3.31    1.69
  -1  -7  -2    2.89    1.09
   1   7   2   -0.64    1.51
  -1  -7  -2    2.51    1.51
   1   7   2    5.15    1.41
  -1  -7  -3  229.43    8.07
  -1  -7  -3  219.60   10.82
   1   7   3  219.28   11.39
  -1  -7  -3  210.52   10.56
   1   7   3  250.65    8.67
  -1  -7  -4   97.09    7.61
  -1  -7  -4   96.15    7.38
   1   7   4   72.88    6.74
  -1  -7  -4   88.67    5.17
   1   7   5  342.39   14.57
  -1  -7  -5  368.64   10.95
  -1  -7  -5  411.93   15.50
   1   7   5  391.26   15.72
  -1  -7  -6   -2.65    2.58
  -1  -7  -6   -0.81    0.97
   1   7   6    0.76    1.36
   1   7   6    0.80    1.41
  -1  -7  -6   -0.95    1.30
  -1  -7  -7  444.13   17.16
   1   7   7  495.58   18.45
   1   7   7  459.17   17.46
  -1  -7  -7  491.12   14.14
   1   7   8   -0.70    1.76
  -1  -7  -8    0.21    1.83
   1   7   8    4.63    2.12
  -1  -7  -8   -0.23    2.20
   1   7   9   40.92    5.69
  -1  -7  -9   44.50    6.20
   1   7   9   40.97    5.92
  -1  -7 -10  113.14    9.49
   1   7  10  140.09   10.98
   1   7  10  121.42    9.41
   1   7  11   62.28    7.10
   1   7  11   67.72    7.87
  -1  -7 -11   75.48    7.89
   1   7  12  197.46   12.90
  -1  -7 -12  195.49   13.29
   1   7  12  201.22   13.98
  -1  -7 -13   15.39    4.14
   1   7  13    7.19    2.86
   1   7  13    5.32    2.40
  -1  -7 -13    4.92    3.53
   1   7  14    2.15    3.05
  -1  -7 -14   -0.39    2.05
  -1  -7 -14   -0.09    2.67
   1   7  14    0.47    2.33
  -1  -7 -15   45.45    8.15
   1   7  15   56.66    7.82
  -1  -7 -15   43.57    7.23
   1   7  15   41.67    7.14
  -1  -7 -16    1.71    2.89
   1   7  16    0.69    1.68
   1   7  16    0.61    2.28
  -1  -7 -16    3.85    3.50
   1   7  17   21.04    5.79
   1   7  17   21.70    5.21
  -1  -7 -17   25.05    6.50
  -1  -7 -17   23.90    5.99
  -1  -7 -18   -5.92    4.34
   1   7  18    3.74    3.08
   1   7  18    5.63    3.18
  -1  -7 -18    2.81    3.91
  -1  -7 -19   28.95    7.49
   1   7  19   28.33    6.41
   1   7  19   30.89    7.12
  -1  -7 -19   40.60    8.20
   1   7  20    5.44    3.27
  -1  -7 -20    4.90    4.52
  -1  -7 -20   -3.07    3.37
   1   7  20    8.49    3.84
  -1  -7 -21   11.75    5.00
   1   7  21    6.94    3.83
   1   7  21    3.46    2.98
  -1  -7 -21   14.00    6.60
  -1  -7 -22   13.49    6.08
  -1  -7 -22   15.83    6.32
   1   7  22   13.19    5.53
  -1  -8  17   -2.00    3.81
   1   8 -17    3.22    4.73
   1   8 -17    0.05    3.01
   1   8 -16  122.87   13.43
  -1  -8  16  112.19   13.66
   1   8 -16   88.61   12.24
   1   8 -15   70.52   10.33
   1   8 -15   90.78   11.43
  -1  -8  15   81.70   11.34
   1   8 -14   31.39    6.87
   1   8 -14   24.44    6.19
  -1  -8  14   32.07    7.15
   1   8 -13   31.37    6.80
   1   8 -13   43.79    7.83
  -1  -8  13   39.44    7.39
  -1  -8  12   47.23    7.95
   1   8 -12   39.10    7.36
  -1  -8  12   41.94    5.34
   1   8 -12   38.08    7.11
   1   8 -11  113.96   11.83
  -1  -8  11  110.30    8.54
   1   8 -11  111.56   11.38
  -1  -8  11  106.62   11.21
   1   8 -10    7.35    3.30
  -1  -8  10   11.62    3.23
   1   8 -10    8.20    3.57
  -1  -8  10    6.66    3.34
   1   8  -9  295.46   17.34
  -1  -8   9  295.05   13.39
  -1  -8   9  300.62   17.17
   1   8  -9  270.29   16.96
  -1  -8   8  985.63   23.96
   1   8  -8  945.59   30.64
  -1  -8   8  943.01   29.66
   1   8  -7  351.80   17.85
  -1  -8   7  397.92   18.63
   1   8  -7  348.63   18.24
  -1  -8   6  334.66   13.40
   1   8  -6  305.80   15.60
  -1  -8   6  299.88   15.53
   1   8  -6  308.98   16.59
  -1  -8   5   47.28    6.13
   1   8  -5   40.70    5.74
   1   8  -5   43.18    6.19
  -1  -8   5   40.26    4.84
  -1  -8   4   84.45    7.75
   1   8  -4   99.44    8.07
  -1  -8   4   79.28    6.71
   1   8  -4   74.15    7.98
   1   8  -3  190.83   10.60
   1   8  -3  188.15   12.19
   1   8  -2   29.34    4.93
  -1  -8   2   30.64    4.50
   1   8  -2   32.70    4.17
  -1  -8   2   27.10    3.93
  -1  -8   1    1.66    1.80
   1   8  -1    1.61    2.21
   1   8  -1    0.71    1.02
  -1  -8   1    1.77    1.37
  -1  -8   1    1.23    1.10
  -1  -8   0  725.55   20.26
   1   8   0  881.83   18.83
  -1  -8   0  861.88   19.64
   1   8   0  696.66   22.33
  -1  -8   0  684.25   19.46
  -1  -8  -1   51.69    5.44
  -1  -8  -1   57.15    5.02
   1   8   1   67.55    6.72
   1   8   1   65.28    5.01
  -1  -8  -1   65.95    6.08
  -1  -8  -2  642.12   15.27
  -1  -8  -2  686.44   20.28
  -1  -8  -2  710.14   20.53
   1   8   2  709.50   21.79
   1   8   3  287.64   14.12
  -1  -8  -3  311.58   14.00
  -1  -8  -3  320.78   10.63
   1   8   3  340.78   11.10
  -1  -8  -3  322.51   13.92
  -1  -8  -4   38.49    4.98
  -1  -8  -4   38.55    3.62
   1   8   4   32.94    4.81
  -1  -8  -4   31.08    4.69
   1   8   5  915.98   25.13
  -1  -8  -5  905.32   24.81
  -1  -8  -6   -0.05    1.63
   1   8   6    0.06    1.40
  -1  -8  -6   -0.18    1.10
  -1  -8  -6   -3.56    2.04
   1   8   6    1.86    1.59
  -1  -8  -7  284.33   11.29
   1   8   7  314.40   15.32
   1   8   7  304.99   15.14
   1   8   8  162.39   11.08
   1   8   8  177.95   11.81
   1   8   9   39.97    5.76
   1   8   9   46.66    6.49
  -1  -8  -9   44.64    5.98
  -1  -8 -10    1.27    2.65
   1   8  10    3.80    1.88
   1   8  10    1.16    1.57
  -1  -8 -10    1.25    2.36
   1   8  11   59.01    7.59
  -1  -8 -11   62.32    7.63
   1   8  11   54.55    6.77
  -1  -8 -12   34.89    6.02
   1   8  12   31.67    6.13
  -1  -8 -12   22.98    5.52
   1   8  12   38.44    6.16
  -1  -8 -13   32.44    6.58
   1   8  13   22.91    5.55
  -1  -8 -13   30.25    5.69
   1   8  13   21.62    4.86
   1   8  14  233.88   15.82
   1   8  14  210.94   14.72
  -1  -8 -14  206.87   14.99
   1   8  15    7.92    3.06
  -1  -8 -15    6.19    3.57
   1   8  15   12.64    4.08
  -1  -8 -15    4.76    3.44
  -1  -8 -16    9.34    4.09
   1   8  16   10.15    3.58
  -1  -8 -16   15.07    4.38
   1   8  16   10.64    3.82
   1   8  17    1.84    2.51
   1   8  17    2.39    2.02
  -1  -8 -17    5.09    3.51
  -1  -8 -17    0.90    2.90
  -1  -8 -18    6.94    4.47
  -1  -8 -18    1.63    3.30
   1   8  18    4.85    2.74
   1   8  18    5.70    3.99
   1   8  19   20.78    5.55
   1   8  19   11.00    4.98
  -1  -8 -19   15.26    5.06
  -1  -8 -19   16.97    5.86
   1   8  20   19.45    5.86
   1   8  20   14.60    4.90
  -1  -8 -20   13.19    5.14
  -1  -8 -20   15.29    6.06
   1   8  21    3.16    3.91
  -1  -8 -21    7.12    4.40
  -1  -8 -21    8.06    5.33
   1   8  21   -0.62    2.69
  -1  -8 -22   -2.82    4.77
  -1  -8 -22    3.30    3.24
   1   9 -17    0.54    2.43
   1   9 -17   -2.17    3.76
   1   9 -16   25.06    6.98
   1   9 -16   24.84    6.57
  -1  -9  16   31.45    7.93
   1   9 -15   32.23    7.96
  -1  -9  15   20.21    5.65
   1   9 -15   34.91    7.31
   1   9 -14   10.49    4.29
  -1  -9  14   16.24    5.40
   1   9 -14    4.23    4.27
   1   9 -13   28.32    6.58
   1   9 -13   39.87    7.84
  -1  -9  13   47.45    8.63
   1   9 -12   90.63   11.22
  -1  -9  12  101.97    8.62
   1   9 -12  114.45   12.26
  -1  -9  12  119.72   12.54
  -1  -9  11   49.15    7.86
   1   9 -11   34.90    6.38
   1   9 -11   33.61    6.53
  -1  -9  11   54.36    6.33
  -1  -9  10  225.86   16.06
   1   9 -10  215.86   16.18
   1   9 -10  196.78   15.38
  -1  -9  10  225.87   12.51
  -1  -9   9  245.91   12.84
   1   9  -9  203.97   15.14
  -1  -9   9  227.36   15.40
   1   9  -9  225.34   15.49
   1   9  -8   42.75    6.76
   1   9  -8   48.22    7.11
  -1  -9   8   54.67    6.05
  -1  -9   8   42.46    6.68
   1   9  -7   45.94    6.48
   1   9  -7   51.19    7.58
  -1  -9   7   51.11    6.92
  -1  -9   7   54.33    5.91
  -1  -9   6   -1.18    1.70
   1   9  -6   -0.31    1.61
   1   9  -6    4.18    2.90
  -1  -9   6   -0.04    1.65
   1   9  -5   54.61    7.22
   1   9  -5   38.72    5.69
  -1  -9   5   38.32    5.07
  -1  -9   5   40.93    5.73
   1   9  -4  399.62   16.53
  -1  -9   4  381.34   17.37
  -1  -9   4  424.50   16.26
  -1  -9   3   19.29    3.66
  -1  -9   3   20.23    4.18
   1   9  -3   23.02    4.15
   1   9  -3   17.54    4.25
   1   9  -2 1100.93   29.92
   1   9  -2 1158.27   25.31
  -1  -9   2 1176.99   26.83
  -1  -9   1    0.49    1.46
  -1  -9   1    3.88    1.89
   1   9  -1    2.05    2.02
   1   9  -1    4.29    1.95
  -1  -9   0    9.42    2.73
   1   9   0   10.70    3.44
  -1  -9   0    6.58    1.91
   1   9   0    7.21    2.28
  -1  -9   0   10.56    3.02
   1   9   1    2.73    1.98
  -1  -9  -1    4.55    2.45
  -1  -9  -1    2.10    1.51
  -1  -9  -1    7.36    2.69
   1   9   1    0.44    1.03
  -1  -9  -2    2.22    2.14
  -1  -9  -2   -2.10    1.37
   1   9   2    0.24    1.27
  -1  -9  -2    1.12    1.33
   1   9   2    0.37    1.16
   1   9   3    1.56    1.01
  -1  -9  -3    3.24    2.44
  -1  -9  -3    0.95    1.16
  -1  -9  -3    6.16    2.77
   1   9   3    3.70    2.14
  -1  -9  -4   85.52    7.91
   1   9   4   74.26    7.67
  -1  -9  -4   77.29    5.68
  -1  -9  -4   60.04    6.69
  -1  -9  -5   81.84    8.18
   1   9   5   78.47    7.81
  -1  -9  -5   71.68    5.39
  -1  -9  -5   76.97    7.53
  -1  -9  -6   10.68    2.24
   1   9   6   16.59    3.93
  -1  -9  -6   10.37    3.50
   1   9   6   15.15    3.87
  -1  -9  -7    0.53    1.89
   1   9   7    2.80    2.32
   1   9   7    0.11    1.31
  -1  -9  -7   -2.10    2.53
   1   9   8   57.44    6.97
   1   9   8   62.10    7.53
  -1  -9  -8   55.12    6.86
   1   9   9   31.38    5.51
  -1  -9  -9   33.22    5.79
   1   9   9   35.01    5.53
  -1  -9 -10  149.69   11.80
   1   9  10  174.29   12.40
   1   9  10  176.59   12.97
  -1  -9 -11  208.44   14.09
   1   9  11  181.48   12.89
   1   9  12   30.09    5.54
   1   9  12   30.68    6.39
  -1  -9 -12   23.65    5.22
  -1  -9 -12   17.19    4.71
   1   9  13   66.77    8.80
   1   9  13   56.24    7.75
  -1  -9 -13   81.79    9.56
  -1  -9 -14   15.42    5.09
   1   9  14   11.33    4.04
  -1  -9 -14   12.49    4.32
   1   9  14    7.90    2.72
   1   9  15   16.38    4.89
   1   9  15   16.71    4.59
  -1  -9 -15   12.52    5.48
  -1  -9 -15   10.87    4.08
  -1  -9 -16   11.52    4.48
   1   9  16    9.41    4.21
   1   9  16    5.13    3.25
  -1  -9 -16    6.13    4.37
  -1  -9 -17    5.63    3.87
  -1  -9 -17   15.18    5.00
   1   9  17    8.90    3.95
   1   9  17    9.92    4.20
   1   9  18   38.65    7.92
   1   9  18   34.63    7.02
  -1  -9 -18   23.84    6.39
  -1  -9 -19    7.96    4.63
  -1  -9 -19    3.19    3.30
   1   9  19    5.16    3.79
   1   9  19    4.86    3.13
  -1  -9 -20   13.84    5.91
  -1  -9 -20   10.92    5.66
   1   9  20   12.27    4.76
   1   9  20   12.19    4.73
   1   9  21    7.35    4.92
  -1  -9 -21    3.06    4.30
   1   9  21    5.33    4.23
  -1 -10  16   51.30    9.92
   1  10 -16   51.39   10.70
   1  10 -16   56.49    9.98
   1  10 -15    1.76    3.07
  -1 -10  15    4.16    3.25
   1  10 -15    4.44    2.46
   1  10 -14   74.09   10.84
  -1 -10  14   79.25   11.33
   1  10 -14   76.13   10.95
   1  10 -13    0.70    3.41
   1  10 -13    6.65    4.52
  -1 -10  13    9.18    4.59
  -1 -10  12   78.03   10.50
   1  10 -12   76.13   10.35
   1  10 -12   68.01   10.26
   1  10 -11    9.32    3.74
   1  10 -11   10.41    4.51
  -1 -10  11   11.89    4.33
  -1 -10  11    7.12    2.59
  -1 -10  10   36.86    5.37
   1  10 -10   42.20    7.20
  -1 -10  10   32.72    6.37
   1  10 -10   37.29    7.17
  -1 -10   9  454.54   18.39
   1  10  -9  431.31   22.02
  -1 -10   9  451.44   22.85
  -1 -10   8   40.55    6.90
   1  10  -8   37.24    6.78
   1  10  -8   45.89    7.19
  -1 -10   8   42.56    5.67
   1  10  -7  232.18   15.92
   1  10  -7  229.83   14.77
  -1 -10   7  257.45   16.51
  -1 -10   7  195.02   11.91
   1  10  -6    8.49    2.99
  -1 -10   6    2.64    2.51
  -1 -10   6    9.23    2.89
   1  10  -6   12.33    3.56
  -1 -10   5  117.56   10.49
   1  10  -5  119.65    9.86
   1  10  -5   95.06    9.84
  -1 -10   5  122.89    9.37
  -1 -10   4    7.05    2.85
  -1 -10   4    2.22    1.78
   1  10  -4    3.76    2.37
   1  10  -4    3.48    2.45
   1  10  -3    8.45    3.03
  -1 -10   3   15.13    3.69
  -1 -10   3   13.64    3.56
   1  10  -3    5.97    2.67
  -1 -10   2    3.35    2.17
   1  10  -2    2.07    1.73
  -1 -10   2    2.28    1.86
   1  10  -2   -0.10    1.71
  -1 -10   1  108.08    9.00
   1  10  -1  110.39    7.92
   1  10  -1  103.42    9.79
  -1 -10   1   97.12    8.49
  -1 -10   0   73.41    7.54
   1  10   0   75.48    8.41
  -1 -10   0   77.14    7.48
   1  10   0   83.03    6.74
   1  10   1  297.11   12.16
  -1 -10  -1  302.83   15.09
   1  10   1  277.99   15.41
  -1 -10  -2   82.90    8.11
   1  10   2   72.35    6.03
   1  10   2   79.00    8.26
  -1 -10  -2   77.50    7.77
  -1 -10  -3    1.70    2.20
   1  10   3    3.81    1.87
  -1 -10  -3   -0.05    1.26
   1  10   3    2.46    1.96
  -1 -10  -3    6.87    3.23
   1  10   4  188.18    9.37
  -1 -10  -4  186.75    9.34
  -1 -10  -4  156.01   11.44
   1  10   4  169.26   12.38
  -1 -10  -4  204.32   13.21
  -1 -10  -5  101.71    9.45
   1  10   5   80.67    8.56
  -1 -10  -5  108.08    9.85
   1  10   6  225.54   14.36
  -1 -10  -6  197.82   12.96
  -1 -10  -7   -0.42    2.03
  -1 -10  -7    1.49    2.76
   1  10   7    1.04    2.02
   1  10   7    2.53    2.69
   1  10   8   26.65    5.39
   1  10   8   34.23    5.81
  -1 -10  -8   35.06    6.20
   1  10   9   88.40    9.38
   1  10   9   84.68    9.06
  -1 -10  -9   97.99    9.82
   1  10  10    4.44    2.99
   1  10  10    5.42    3.08
  -1 -10 -10   -0.89    2.10
  -1 -10 -10    1.22    2.35
   1  10  11   25.38    5.30
  -1 -10 -11   35.60    6.32
   1  10  11   26.88    5.64
  -1 -10 -12   -0.82    3.74
  -1 -10 -12    2.51    2.42
   1  10  12    6.43    3.73
   1  10  13   68.98    8.74
   1  10  13   79.44   10.27
  -1 -10 -13   79.67    9.73
   1  10  14  289.02   18.21
   1  10  14  286.89   18.99
  -1 -10 -14  285.53   18.62
   1  10  15    2.63    2.09
   1  10  15    7.83    3.32
  -1 -10 -15    3.17    3.06
  -1 -10 -16  145.45   14.46
   1  10  16  120.08   12.35
   1  10  16  116.58   12.78
  -1 -10 -17   15.37    5.75
   1  10  17   23.69    5.76
   1  10  17   19.93    5.19
  -1 -10 -17   22.80    6.43
  -1 -10 -18   20.42    6.73
   1  10  18   32.96    7.04
  -1 -10 -18   19.90    6.02
   1  10  18   21.62    6.03
   1  10  19    1.29    2.38
   1  10  19    2.95    3.08
  -1 -10 -20    0.69    3.46
   1  10  20   -2.05    2.34
   1  10  20    3.19    3.69
   1  10  21    6.13    3.75
   1  10  21   15.65    6.15
   1  11 -16   16.20    5.82
   1  11 -15   13.23    5.51
   1  11 -15    4.43    3.06
  -1 -11  15   10.17    5.02
   1  11 -14   41.47    8.28
  -1 -11  14   45.69    9.00
   1  11 -14   40.36    8.63
   1  11 -13   22.22    7.04
   1  11 -13   24.04    6.60
  -1 -11  13   23.19    6.42
   1  11 -12  101.28   12.35
  -1 -11  12   99.85   12.69
   1  11 -12   99.35   11.93
   1  11 -11    0.58    2.53
   1  11 -11    0.52    2.39
  -1 -11  11   -0.34    2.48
   1  11 -10    2.32    2.55
   1  11 -10    8.09    3.98
  -1 -11  10    7.25    2.59
  -1 -11  10    8.70    4.17
  -1 -11   9   79.07    8.15
   1  11  -9   67.72    9.08
  -1 -11   9   87.23   10.85
   1  11  -9   67.77    9.62
  -1 -11   8   18.47    4.74
   1  11  -8   19.70    5.28
  -1 -11   8   23.05    4.56
   1  11  -8   19.11    5.48
   1  11  -7   71.52    9.43
   1  11  -7   58.32    8.15
  -1 -11   7   59.24    8.21
  -1 -11   7   63.23    7.08
   1  11  -6  408.88   19.48
  -1 -11   6  421.51   21.22
  -1 -11   6  451.83   18.95
   1  11  -5  113.53   11.27
  -1 -11   5  127.21   10.05
   1  11  -5  121.31   10.41
  -1 -11   5   99.18    9.96
   1  11  -4   13.95    4.44
   1  11  -4    5.96    2.78
  -1 -11   4    9.10    3.31
  -1 -11   4   12.48    3.41
  -1 -11   3   76.49    8.54
   1  11  -3   91.20    8.38
   1  11  -3   66.39    8.43
  -1 -11   3   92.13    8.46
  -1 -11   2  118.44   10.00
   1  11  -2  109.27    8.89
   1  11  -2  102.75   10.44
  -1 -11   2  111.93    9.99
  -1 -11   1   81.70    8.43
  -1 -11   1   98.14    8.81
   1  11  -1   82.61    7.42
   1  11  -1   65.07    8.17
   1  11   0  118.72    8.39
  -1 -11   0  113.72    9.88
  -1 -11   0  116.99    9.90
   1  11   0  139.32   11.89
   1  11   1  592.82   18.32
   1  11   1  603.20   24.01
  -1 -11  -1  663.08   23.73
   1  11   2   36.37    6.16
   1  11   2   31.23    4.05
  -1 -11  -2   33.90    5.45
  -1 -11  -2   37.59    5.78
  -1 -11  -3  329.95   17.10
  -1 -11  -3  342.06   17.54
   1  11   3  286.03   16.80
   1  11   4  543.04   22.89
   1  11   4  584.09   17.35
   1  11   5    0.21    1.63
  -1 -11  -5    5.97    3.52
  -1 -11  -5    1.29    2.37
  -1 -11  -5   -0.12    2.45
   1  11   6   84.90    9.35
   1  11   6   88.67    9.51
  -1 -11  -6   99.23    9.84
  -1 -11  -7   21.66    4.72
   1  11   7   29.39    5.10
   1  11   7   25.43    5.50
   1  11   8  102.33   10.35
  -1 -11  -8   92.26    9.62
   1  11   8   86.37    9.49
   1  11   9   53.64    7.54
   1  11   9   47.90    7.25
  -1 -11  -9   49.17    7.52
   1  11  10   18.09    4.88
  -1 -11 -10   15.41    4.62
   1  11  10    6.77    3.52
  -1 -11 -11   20.30    5.50
   1  11  11   14.90    4.53
   1  11  11   12.15    4.08
  -1 -11 -12   60.90    8.69
   1  11  12   64.79    8.95
   1  11  12   55.63    7.96
  -1 -11 -13    0.08    3.09
   1  11  13    1.89    2.12
  -1 -11 -13    5.55    3.34
   1  11  13    5.20    2.81
   1  11  14   28.91    6.70
  -1 -11 -14   29.69    7.13
   1  11  14   24.45    5.98
  -1 -11 -15    3.59    3.56
   1  11  15    1.82    2.26
   1  11  15   -1.75    2.39
  -1 -11 -15    2.91    2.57
   1  11  16  133.42   13.44
   1  11  16  131.69   13.82
  -1 -11 -16  158.21   15.41
   1  11  17    2.46    3.12
   1  11  17    2.47    2.85
  -1 -11 -17    2.26    3.36
  -1 -11 -18   -1.02    2.99
   1  11  18    1.98    2.12
   1  11  18   -0.24    2.68
   1  11  19   21.47    6.35
   1  11  19   16.22    6.18
  -1 -11 -19   21.51    6.55
   1  11  20   -3.06    3.59
   1  11  20    0.16    3.13
   1  12 -15   -2.39    2.83
   1  12 -15    7.24    4.04
   1  12 -14    6.06    4.69
   1  12 -14    2.80    3.07
  -1 -12  13   21.00    6.38
   1  12 -13   17.16    6.14
   1  12 -13   22.69    6.93
   1  12 -12    5.54    4.44
   1  12 -12    1.40    2.93
  -1 -12  12   10.07    4.60
   1  12 -11   17.11    5.50
   1  12 -11   28.33    6.79
  -1 -12  11   27.88    6.98
   1  12 -10   -0.04    2.26
  -1 -12  10   -0.39    3.20
   1  12 -10    3.06    2.83
  -1 -12   9    3.50    2.55
   1  12  -9    9.08    3.93
   1  12  -9    8.08    3.99
  -1 -12   9    9.00    3.13
  -1 -12   8   93.51   11.14
   1  12  -8   72.71   10.08
   1  12  -8   82.28    9.71
  -1 -12   8   84.08    8.93
   1  12  -7  234.99   16.19
  -1 -12   7  297.67   19.11
   1  12  -7  285.85   19.36
  -1 -12   6    2.97    2.47
   1  12  -6    8.23    3.59
   1  12  -6   10.44    3.78
  -1 -12   6    7.49    2.74
   1  12  -5   59.28    7.63
  -1 -12   5   67.18    7.83
   1  12  -5   50.64    8.17
  -1 -12   5   55.34    7.82
  -1 -12   4    8.32    2.76
   1  12  -4    5.27    2.83
  -1 -12   4   11.25    3.58
   1  12  -4    3.98    2.68
   1  12  -3   86.06    8.82
  -1 -12   3   94.83    9.81
  -1 -12   3   80.71    8.59
   1  12  -3  110.51   11.40
  -1 -12   2   25.79    5.27
   1  12  -2   24.76    4.56
  -1 -12   2   25.34    5.06
   1  12  -2   27.06    5.72
   1  12  -1   28.13    5.92
  -1 -12   1   36.06    5.93
   1  12  -1   31.56    5.02
  -1 -12   1   41.97    6.62
  -1 -12   0    2.48    2.20
   1  12   0    0.59    1.35
   1  12   0    5.21    3.14
  -1 -12   0   -0.97    2.17
   1  12   1    1.58    2.03
  -1 -12  -1    1.47    2.80
   1  12   1   -0.77    2.58
  -1 -12  -1    1.83    2.01
  -1 -12  -2   40.55    6.22
   1  12   2   38.94    6.83
   1  12   2   24.98    3.96
  -1 -12  -2   40.16    6.31
  -1 -12  -3    5.95    2.84
  -1 -12  -3    0.18    2.38
   1  12   3    0.94    1.76
   1  12   3    0.72    1.66
   1  12   4    6.87    3.18
  -1 -12  -4    3.80    2.37
  -1 -12  -4    5.07    2.91
   1  12   5   37.00    6.58
  -1 -12  -5   41.02    6.82
  -1 -12  -5   29.73    5.64
  -1 -12  -6    0.45    2.43
   1  12   6    8.87    3.82
   1  12   6   10.20    3.17
  -1 -12  -6    3.22    2.30
  -1 -12  -7   70.00    8.94
   1  12   7   61.81    8.49
   1  12   7   60.10    8.27
   1  12   8   30.82    6.09
   1  12   8   23.14    5.59
  -1 -12  -8   20.35    4.88
   1  12   9   81.59    9.83
   1  12   9   89.48   10.07
  -1 -12  -9   89.48   10.28
   1  12  10   73.73    9.42
   1  12  10   77.89    9.67
   1  12  11   45.88    7.40
   1  12  11   36.50    6.76
  -1 -12 -12   26.42    5.93
   1  12  12   17.63    4.68
   1  12  12   33.20    7.30
  -1 -12 -13   19.01    5.90
   1  12  13   12.59    4.15
   1  12  13   14.32    4.62
  -1 -12 -14   27.22    6.54
   1  12  14   45.22    8.24
   1  12  14   37.55    7.36
   1  12  15   -0.75    2.46
  -1 -12 -15   -3.73    3.39
   1  12  15   -0.93    2.22
  -1 -12 -16    5.06    3.89
   1  12  16    2.35    2.85
   1  12  16    5.61    3.40
  -1 -12 -17   17.10    5.97
   1  12  17   11.18    4.87
   1  12  17   18.57    5.76
  -1 -12 -18   -1.22    3.70
   1  12  18   -0.83    3.07
   1  12  18    2.91    3.11
   1  12  19   26.68    6.89
   1  13 -14    8.74    5.13
   1  13 -14    4.49    3.54
   1  13 -13   14.88    6.06
   1  13 -13    3.10    3.33
   1  13 -12   -0.36    3.58
   1  13 -12   -0.22    2.60
  -1 -13  12    1.68    2.64
   1  13 -11   10.88    4.77
  -1 -13  11   29.14    7.65
   1  13 -11   27.15    6.74
  -1 -13  10    4.15    3.59
   1  13 -10   -0.82    2.86
   1  13 -10    2.94    2.59
  -1 -13   9   14.93    5.00
   1  13  -9   13.87    5.15
   1  13  -9   10.13    4.94
  -1 -13   9    9.08    3.85
   1  13  -8    2.05    2.39
  -1 -13   8    3.04    3.14
   1  13  -8   -1.65    3.18
  -1 -13   8   -0.58    2.17
  -1 -13   7   23.53    5.99
   1  13  -7   25.19    6.65
  -1 -13   7   32.48    5.81
   1  13  -7   33.54    6.38
  -1 -13   6    5.06    3.37
   1  13  -6   10.04    3.88
   1  13  -6   12.27    4.75
  -1 -13   6   18.52    4.61
   1  13  -5   21.12    4.77
   1  13  -5   15.32    4.69
  -1 -13   5   19.03    4.80
  -1 -13   5   16.02    4.41
   1  13  -4   85.10    9.25
  -1 -13   4  106.92   10.43
  -1 -13   4  103.90   11.07
   1  13  -4   93.29   11.10
   1  13  -3    1.13    2.23
  -1 -13   3   -2.28    2.22
  -1 -13   3    1.93    2.48
   1  13  -3   -0.73    2.41
  -1 -13   2   77.13    8.77
   1  13  -2   76.34    7.98
   1  13  -2   75.91   10.11
  -1 -13   2   84.27    9.79
   1  13  -1  173.38   11.56
  -1 -13   1  140.91   12.27
  -1 -13   1  148.78   12.90
   1  13  -1  137.46   12.94
  -1 -13   0   17.03    4.81
  -1 -13   0   16.36    4.05
   1  13   0   10.92    4.32
   1  13   0    9.01    2.73
  -1 -13  -1  117.53   11.32
  -1 -13  -1  126.32   11.40
   1  13   1   95.70   10.74
  -1 -13  -2    8.01    3.83
  -1 -13  -2    4.87    2.76
   1  13   2    0.59    1.71
   1  13   2    2.28    2.11
  -1 -13  -3  320.95   18.96
   1  13   3  268.18   17.95
  -1 -13  -3  315.18   18.59
   1  13   4   -0.69    1.84
  -1 -13  -4   -1.55    2.48
  -1 -13  -4    2.75    1.93
  -1 -13  -4    0.30    2.12
  -1 -13  -5  202.72   15.17
  -1 -13  -5  255.80   17.53
   1  13   5  221.85   16.36
   1  13   6   45.23    7.82
  -1 -13  -6   52.62    7.94
   1  13   6   49.55    8.14
   1  13   7  399.19   22.31
  -1 -13  -7  454.55   22.97
  -1 -13  -8   14.78    4.04
   1  13   8   21.61    5.68
   1  13   8    8.13    3.33
  -1 -13  -9   16.26    5.52
   1  13   9   13.50    4.48
   1  13   9   24.62    5.98
  -1 -13 -10  228.41   17.04
   1  13  10  217.84   16.85
  -1 -13 -11    5.69    4.11
   1  13  11    3.45    3.22
   1  13  11    6.06    3.81
   1  13  12  192.61   16.02
  -1 -13 -12  209.27   16.81
   1  13  12  167.63   15.20
  -1 -13 -13   -1.22    4.07
   1  13  13    1.94    3.48
   1  13  13    1.86    2.84
   1  13  14  146.42   14.74
   1  13  14  158.60   15.28
  -1 -13 -14  194.40   17.10
   1  13  15   -4.10    3.25
   1  13  15    1.67    2.22
  -1 -13 -15   -0.45    2.79
   1  13  16    8.38    4.37
  -1 -13 -16   18.68    5.87
   1  13  16   21.55    6.34
   1  13  17   44.79    8.81
   1  13  17   42.05    8.17
   1  14 -13   37.42    8.89
   1  14 -13   22.64    7.51
   1  14 -12   11.80    5.88
   1  14 -12   30.28    7.52
   1  14 -11   57.75   10.32
  -1 -14  11   65.30   11.37
   1  14 -11   72.63   11.15
  -1 -14  10    9.43    4.27
   1  14 -10    9.05    4.86
   1  14 -10    6.81    3.95
   1  14  -9   54.78    9.38
   1  14  -9   44.05    8.24
  -1 -14   9   50.72    9.22
  -1 -14   8   27.23    6.74
   1  14  -8   23.89    5.45
   1  14  -8   31.35    7.42
  -1 -14   8   41.98    7.15
  -1 -14   7    5.24    3.00
   1  14  -7    6.68    4.43
  -1 -14   7   13.03    4.28
   1  14  -7    9.96    5.15
  -1 -14   6  355.21   19.71
   1  14  -6  373.86   23.39
  -1 -14   6  316.21   21.11
   1  14  -6  295.66   18.38
  -1 -14   5  149.68   14.27
  -1 -14   5  137.75   12.43
   1  14  -5  119.54   11.65
  -1 -14   4  260.39   18.29
  -1 -14   4  273.84   17.33
   1  14  -4  222.33   15.54
   1  14  -4  255.44   19.48
   1  14  -3   24.35    5.50
  -1 -14   3   30.32    6.17
   1  14  -3   29.13    6.87
  -1 -14   3   33.93    6.33
   1  14  -2  196.24   13.19
  -1 -14   2  231.10   16.91
  -1 -14   2  232.78   16.28
   1  14  -2  199.70   16.56
   1  14  -1   72.76    9.90
  -1 -14   1   94.60   10.58
   1  14  -1   55.08    6.82
  -1 -14   1   79.17    9.99
  -1 -14   0    6.43    3.84
  -1 -14   0    9.19    3.98
   1  14   0   10.24    3.20
   1  14   0    6.79    2.85
   1  14   1  268.83   19.41
  -1 -14  -1  256.09   17.37
  -1 -14  -1  241.66   16.80
  -1 -14  -2   44.05    6.95
  -1 -14  -2   48.40    7.80
   1  14   2   33.28    6.54
  -1 -14  -3   26.27    6.15
   1  14   3   17.35    5.24
  -1 -14  -3   21.47    5.75
   1  14   4    3.77    2.20
  -1 -14  -4    6.52    3.69
  -1 -14  -4    1.08    2.45
  -1 -14  -5   65.04    8.92
  -1 -14  -5   63.59    9.62
   1  14   5   68.42    9.50
  -1 -14  -6   42.79    7.61
   1  14   6   29.34    6.27
   1  14   6   41.40    7.89
   1  14   7   32.73    6.86
   1  14   7   27.08    6.00
  -1 -14  -7   27.24    5.80
   1  14   8   57.07    9.30
  -1 -14  -8   56.13    9.05
   1  14   8   31.73    6.74
  -1 -14  -9    3.62    4.10
   1  14   9    0.13    2.21
   1  14   9   -0.79    2.56
   1  14  10   10.91    4.76
  -1 -14 -10   11.85    5.09
   1  14  10    4.45    3.66
  -1 -14 -11   11.35    5.31
   1  14  11    6.34    3.62
   1  14  11    8.17    3.99
  -1 -14 -12   -0.36    3.27
   1  14  12   -1.72    2.58
   1  14  12   -0.95    2.70
   1  14  13    4.00    3.69
  -1 -14 -13   -1.98    3.25
   1  14  13    0.20    2.31
   1  14  14   16.98    5.15
  -1 -14 -14   26.49    6.87
   1  14  14   16.51    5.34
   1  14  15    6.30    4.01
   1  14  15    4.78    3.80
   1  15 -11   26.11    7.22
   1  15 -10    9.53    4.74
   1  15  -9    2.21    2.66
  -1 -15   9    4.84    4.35
   1  15  -8    1.11    2.52
  -1 -15   8    0.52    3.24
  -1 -15   7   -1.82    2.79
  -1 -15   7    0.56    2.65
   1  15  -7   -1.61    3.62
  -1 -15   6   67.83    9.27
   1  15  -6   63.18   10.25
  -1 -15   6   54.21    9.45
  -1 -15   5   32.24    6.83
  -1 -15   5   35.75    7.86
   1  15  -5   30.74    7.26
   1  15  -4  127.64   14.28
  -1 -15   4  101.76   11.44
  -1 -15   4   87.35   11.13
  -1 -15   3    3.30    2.22
  -1 -15   3    7.18    3.75
   1  15  -3    1.67    3.44
  -1 -15   2   57.85    8.57
   1  15  -2   53.36    9.35
  -1 -15   2   54.64    8.13
  -1 -15   1   25.09    6.29
   1  15  -1   34.75    7.44
  -1 -15   1   36.88    7.06
   1  15   0   -4.30    3.86
  -1 -15   0    0.21    2.59
  -1 -15   0   -3.99    3.62
   1  15   1  117.12   13.68
  -1 -15  -1   90.19   11.03
  -1 -15  -1  132.28   13.23
  -1 -15  -2  153.99   14.12
  -1 -15  -2  125.31   13.31
   1  15   2  134.54   13.93
  -1 -15  -3   19.92    5.69
   1  15   3   10.37    4.36
  -1 -15  -3   10.20    4.21
  -1 -15  -4  446.84   24.77
  -1 -15  -4  463.22   24.64
   1  15   4  502.67   27.32
   1  15   5  403.57   24.73
  -1 -15  -5  407.76   24.40
   1  15   6   12.90    4.22
   1  15   6    8.16    3.71
  -1 -15  -6   15.40    5.36
   1  15   7   63.81    9.82
  -1 -15  -7  116.80   13.09
  -1 -15  -8    6.80    4.22
   1  15   8    4.51    4.06
   1  15   8    3.30    2.74
  -1 -15  -9   59.27    9.57
   1  15   9   77.25   11.09
  -1 -15 -10   10.51    4.48
   1  15  10    7.31    4.46
   1  15  11    4.34    3.85
  -1 -15 -11   13.38    5.83
   1  15  11   18.08    6.22
   1  15  12   19.56    5.80
  -1 -15 -12   26.21    7.29
   1  15  12   16.09    5.93
  -1 -15 -13   17.79    6.72
   1  15  13   14.50    5.05
  -1 -16   8    7.34    4.01
   1  16  -8    9.21    5.19
   1  16  -7    4.62    5.02
  -1 -16   7    2.12    3.01
  -1 -16   6   21.90    6.07
   1  16  -6   11.83    5.52
  -1 -16   6   15.82    6.30
  -1 -16   5   58.85   10.42
   1  16  -5   50.88    9.21
  -1 -16   5   64.55    9.90
  -1 -16   4   70.78    9.93
   1  16  -4   62.97   10.43
  -1 -16   4   57.93   10.09
   1  16  -3  394.66   25.75
  -1 -16   3  436.34   24.43
  -1 -16   2    5.48    4.60
   1  16  -2    0.50    3.37
  -1 -16   2    7.27    3.79
   1  16  -1  462.11   27.64
  -1 -16   1  399.28   24.40
  -1 -16   1  496.20   26.67
   1  16   0  136.59   15.47
  -1 -16   0  134.68   14.07
  -1 -16   0  138.90   13.83
  -1 -16  -1   91.76   11.94
  -1 -16  -1   64.22    9.92
   1  16   1   88.12   12.21
  -1 -16  -2  205.63   17.66
  -1 -16  -2  273.57   20.27
   1  16   2  245.37   19.84
  -1 -16  -3   40.61    8.01
  -1 -16  -3   23.78    5.96
   1  16   3   35.51    7.60
  -1 -16  -4    0.12    2.65
   1  16   4    1.93    2.78
  -1 -16  -5   29.33    6.86
   1  16   5   32.27    7.57
   1  16   6    2.27    3.36
  -1 -16  -6   14.01    5.31
   1  16   6    9.66    4.85
  -1 -16  -7    1.96    3.56
   1  16   7    7.58    4.11
   1  16   7    5.74    3.10
  -1 -16  -8   97.46   12.52
   1  16   8  108.75   13.46
   1  16   9  174.86   17.18
  -1 -16  -9  202.90   18.28
   1  16  10   74.55   11.35
  -1 -16 -10   80.17   11.87
   1  16  11   24.16    6.82
  -1 -16 -11   13.54    4.73
  -1 -17   6   14.14    5.40
  -1 -17   5    8.03    4.05
  -1 -17   5    8.05    4.54
  -1 -17   4   -1.35    2.70
  -1 -17   4    1.24    2.91
   1  17  -4    0.80    3.47
  -1 -17   3    9.25    4.78
  -1 -17   3    7.57    4.57
   1  17  -3   10.32    5.87
   1  17  -2   14.61    5.47
  -1 -17   2   17.73    5.86
  -1 -17   2    9.84    3.31
   1  17  -1    0.03    2.72
  -1 -17   1    3.57    3.65
  -1 -17   1    2.45    4.74
   1  17   0   13.88    5.18
  -1 -17   0    5.95    3.29
  -1 -17   0   11.27    5.02
   1  17   1   -1.29    2.69
  -1 -17  -1    0.65    3.43
  -1 -17  -1    3.06    3.47
   1  17   2   85.26   12.41
  -1 -17  -2  108.75   13.20
  -1 -17  -3   25.14    6.89
   1  17   3   19.45    6.43
  -1 -17  -3   14.50    5.18
   1  17   4   -1.25    2.85
  -1 -17  -4   -1.80    3.57
  -1 -17  -4    2.39    3.61
   1  17   5    2.37    3.91
   1  17   5    4.11    4.35
  -1 -17  -5    2.30    3.24
  -1 -17  -6    7.56    5.48
   1  17   6    0.15    2.74
   1  17   6    2.11    3.65
  -1 -17  -7    3.32    4.37
   1  17   7   -1.72    2.65
   1  17   7    3.19    3.08
  -1 -17  -8    2.81    3.98
  -1 -18   3   56.93   10.78
  -1 -18   3   90.76   12.66
  -1 -18   2    0.16    3.60
  -1 -18   2   -0.43    2.80
  -1 -18   1   32.01    7.58
  -1 -18   1   55.76    9.88
  -1 -18   0    0.59    3.40
  -1 -18   0    1.28    3.88
  -1 -18  -1   47.18    9.18
  -1 -18  -1   28.32    7.70
  -1 -18  -2   25.89    7.53
  -1 -18  -2   10.07    4.59
  -1 -18  -3    3.20    3.74
  -1 -18  -3    1.87    3.74
   2 -17  -5   81.50   12.35
  -2  17   4    8.17    4.88
   2 -17  -4    8.26    4.52
   2 -17  -3    6.07    3.85
  -2  17   3   14.07    6.05
   2 -17  -2   81.36   12.02
  -2  17   2   76.18   11.62
  -2  17   1    0.42    2.77
   2 -17  -1    3.59    3.65
  -2  17   0   17.80    6.58
   2 -17   0    6.11    3.77
   2 -17   1    2.49    3.04
  -2  17  -1    4.06    3.39
  -2  17  -2   21.37    6.87
   2 -17   2   31.24    8.01
  -2  17  -3    8.50    5.19
   2 -17   3    0.02    2.76
   2 -17   4    6.33    4.50
  -2  17  -4   -0.69    2.96
   2 -17   5   15.61    5.01
  -2  17  -5   28.74    7.53
   2 -17   6    9.90    4.67
  -2  17  -6    6.25    4.54
   2 -17   7   23.99    6.68
   2 -16  -9   -0.92    3.47
  -2  16   8   -0.98    3.70
   2 -16  -8   -0.26    3.81
   2 -16  -7   43.08    8.43
  -2  16   7   43.61    8.67
   2 -16  -6   -1.86    4.28
  -2  16   6    1.61    3.27
  -2  16   5   84.45   11.97
   2 -16  -5   86.92   11.96
  -2  16   4   20.42    6.59
   2 -16  -4   14.15    5.52
  -2  16   3   37.98    7.93
   2 -16  -3   17.62    5.56
   2 -16  -2    5.86    3.86
  -2  16   2    1.32    3.16
   2 -16  -1   37.80    8.34
  -2  16   1   42.82    8.34
   2 -16   0   12.79    5.04
  -2  16   0   15.49    5.37
   2 -16   1   17.15    5.71
  -2  16  -1    6.41    4.00
  -2  16  -1   19.90    6.03
   2 -16   2    1.44    3.17
   2 -16   2    1.36    2.73
  -2  16  -2   -0.36    2.55
  -2  16  -2   -0.26    2.72
   2 -16   3   66.98   10.29
  -2  16  -3   54.25    9.61
  -2  16  -3   22.32    5.62
   2 -16   3   34.99    6.72
   2 -16   4   32.93    7.23
  -2  16  -4   53.57    9.83
  -2  16  -4   40.45    7.95
   2 -16   4   55.44    9.38
   2 -16   5    6.14    2.95
   2 -16   5   15.18    5.67
  -2  16  -5   19.73    6.43
  -2  16  -5    8.91    3.74
   2 -16   6   12.18    4.42
   2 -16   6    7.48    3.90
  -2  16  -6   12.37    4.26
  -2  16  -6   13.11    4.87
  -2  16  -7   11.46    4.75
  -2  16  -7   20.35    5.87
   2 -16   7   24.62    6.67
   2 -16   7   14.85    4.85
  -2  16  -8   10.21    5.42
   2 -16   8    3.58    3.88
   2 -16   8    3.73    4.34
  -2  16  -8    1.82    3.10
   2 -16   9   20.23    6.02
   2 -16   9   24.97    7.58
  -2  16  -9   23.30    7.11
  -2  16  -9   30.94    7.59
   2 -16  10   66.38   11.32
  -2  16 -10   67.70   11.10
  -2  16 -10   59.75   11.09
  -2  15  11    2.59    3.02
   2 -15 -11    7.38    5.39
   2 -15 -10   25.37    6.57
  -2  15  10   27.48    6.82
  -2  15   9   15.09    5.18
   2 -15  -9    5.94    5.10
   2 -15  -8   -2.22    3.70
  -2  15   8    6.22    3.89
   2 -15  -7   13.30    5.03
  -2  15   7   15.17    5.09
  -2  15   6    2.19    2.47
   2 -15  -6    8.22    4.46
   2 -15  -6   -0.29    3.35
  -2  15   5    7.08    4.04
   2 -15  -5    3.18    3.35
   2 -15  -5    1.24    3.21
   2 -15  -4   -0.32    4.39
  -2  15   4    7.15    3.89
   2 -15  -4    0.98    2.96
   2 -15  -3  303.37   20.58
  -2  15   3  297.36   20.84
  -2  15   2    4.75    3.57
  -2  15   2    2.27    2.87
   2 -15  -2    2.72    3.59
   2 -15  -2    3.99    2.55
   2 -15  -1   34.13    6.66
   2 -15  -1   53.71    8.86
  -2  15   1   47.34    8.33
   2 -15   0   11.60    4.36
  -2  15   0   10.54    3.33
   2 -15   0   16.83    5.55
  -2  15   0   11.60    5.09
   2 -15   1   16.15    4.71
   2 -15   1   14.72    4.87
  -2  15  -1   10.05    4.05
   2 -15   2   35.86    7.49
   2 -15   2   18.74    5.62
  -2  15  -2   30.98    6.89
  -2  15  -2   19.18    4.99
  -2  15  -3   33.81    7.22
   2 -15   3   26.13    5.86
   2 -15   3   33.42    6.72
  -2  15  -3   22.45    5.55
   2 -15   4    4.83    3.72
  -2  15  -4    0.14    2.25
  -2  15  -4    4.12    3.22
   2 -15   4    2.18    3.09
   2 -15   5   -1.16    2.88
   2 -15   5    0.17    2.32
  -2  15  -5    1.52    2.10
  -2  15  -5   -2.89    4.06
   2 -15   6    4.13    2.70
   2 -15   6    5.64    3.82
  -2  15  -6    5.90    3.24
  -2  15  -6   13.63    5.34
   2 -15   7    4.02    3.64
  -2  15  -7   -1.13    2.45
  -2  15  -7   -1.24    2.69
   2 -15   7   -2.59    2.56
  -2  15  -8   10.81    4.83
  -2  15  -8    8.26    4.11
   2 -15   8    7.12    4.04
   2 -15   8    2.49    2.67
  -2  15  -9    8.75    4.21
   2 -15   9   15.58    5.36
  -2  15  -9   12.87    5.24
   2 -15   9    9.88    4.08
   2 -15  10   14.41    4.97
  -2  15 -10   30.30    7.40
  -2  15 -10   19.79    6.64
   2 -15  10   20.31    5.56
  -2  15 -11   12.80    4.83
  -2  15 -11   30.76    8.67
   2 -15  11   21.21    6.80
   2 -14 -14    2.20    4.13
  -2  14  13    3.72    4.07
   2 -14 -13    2.05    3.34
   2 -14 -12   -6.27    4.60
  -2  14  12    0.35    2.48
   2 -14 -11    2.52    4.06
  -2  14  11    0.21    2.67
   2 -14 -10    6.50    3.81
  -2  14  10    9.10    4.80
  -2  14   9   50.01    8.97
   2 -14  -9   29.82    6.86
   2 -14  -8    3.17    2.83
   2 -14  -8   -3.64    3.77
  -2  14   8    5.96    3.56
  -2  14   7    0.82    2.04
   2 -14  -7   -0.51    4.91
   2 -14  -7    5.52    4.04
  -2  14   6   44.44    8.20
   2 -14  -6   41.80    8.22
  -2  14   6   13.62    4.21
   2 -14  -6   -0.91    3.75
   2 -14  -5   36.08    7.47
  -2  14   5   38.55    7.47
  -2  14   5   15.20    4.95
   2 -14  -4  151.58   13.91
  -2  14   4  130.33   13.55
   2 -14  -3   97.99   11.33
  -2  14   3   79.77   10.37
   2 -14  -3   57.22    8.10
  -2  14   3   38.50    6.25
   2 -14  -2   -5.62    3.96
   2 -14  -2   -0.08    2.82
  -2  14   2   -0.51    2.18
  -2  14   2   -1.37    2.08
   2 -14  -1  287.93   17.33
   2 -14  -1  310.83   19.40
  -2  14   1  339.29   21.28
  -2  14   0   17.20    5.08
   2 -14   0   20.25    5.66
   2 -14   0   12.60    3.54
  -2  14   0    6.14    2.62
  -2  14  -1  138.63   12.30
   2 -14   1  158.57   12.91
  -2  14  -1  169.16   14.97
   2 -14   2    4.70    2.41
  -2  14  -2    4.16    2.33
  -2  14  -2    6.13    4.14
   2 -14   2    8.80    3.49
   2 -14   3   73.29    9.47
  -2  14  -3   86.07   11.15
   2 -14   3   52.32    7.82
  -2  14  -3   49.48    7.64
   2 -14   4    5.04    2.59
   2 -14   4    2.87    2.61
  -2  14  -4    1.97    1.93
  -2  14  -4   -0.33    2.47
  -2  14  -5    7.59    4.11
   2 -14   5    5.84    4.00
  -2  14  -5    5.51    2.79
   2 -14   5    5.06    2.77
  -2  14  -6   -1.44    2.40
   2 -14   6   -0.58    1.98
  -2  14  -6   -1.67    2.64
   2 -14   6   -0.83    2.44
  -2  14  -7  121.44   12.82
   2 -14   7  161.26   14.56
  -2  14  -7  147.31   14.43
   2 -14   7  126.10   12.43
  -2  14  -8   61.72    9.55
  -2  14  -8   56.39    9.37
   2 -14   8   62.13    8.93
   2 -14   8   54.13    8.95
  -2  14  -9   56.60    9.11
  -2  14  -9   80.00   11.00
   2 -14   9   76.83    9.90
   2 -14  10  186.87   15.52
   2 -14  10  202.30   17.47
  -2  14 -10  219.40   18.48
  -2  14 -10  205.28   17.39
  -2  14 -11   64.33   10.10
  -2  14 -11   78.88   11.36
   2 -14  11   89.78   10.95
   2 -14  11   80.26   11.67
  -2  14 -12   42.24    8.59
  -2  14 -12   35.76    7.66
   2 -14  12   55.63   10.13
  -2  14 -13   17.93    6.31
   2 -13 -15    3.72    3.93
  -2  13  15   -3.93    3.01
  -2  13  14   11.20    5.19
   2 -13 -14   15.11    5.72
   2 -13 -14    4.07    4.46
  -2  13  13   11.79    5.54
   2 -13 -13   14.05    5.29
   2 -13 -13    2.61    4.49
   2 -13 -12    0.26    3.52
   2 -13 -12   -3.95    3.76
  -2  13  12   -0.72    2.63
   2 -13 -11  197.72   16.78
  -2  13  11  204.53   17.24
   2 -13 -10    0.88    2.89
   2 -13 -10   -1.77    3.94
  -2  13  10   -0.53    2.04
   2 -13  -9  159.48   14.76
  -2  13   9  132.05   13.04
  -2  13   8  143.64   13.80
   2 -13  -8  147.28   13.83
  -2  13   7   33.70    6.11
  -2  13   7  106.38   11.87
   2 -13  -7   80.99   10.41
   2 -13  -7    2.39    4.06
  -2  13   6  443.86   23.71
   2 -13  -6  403.76   22.51
   2 -13  -5   71.33    9.68
  -2  13   5   80.55   10.10
  -2  13   4   83.37   10.41
   2 -13  -4   90.84   10.46
  -2  13   3   28.39    5.58
   2 -13  -3   39.33    6.25
   2 -13  -3   30.59    6.50
  -2  13   3   37.32    6.93
   2 -13  -2  120.67   11.62
   2 -13  -2   78.12    8.73
  -2  13   2   74.21    8.47
  -2  13   2  120.45   12.35
  -2  13   1    2.50    2.54
   2 -13  -1    1.77    2.09
  -2  13   1    1.65    2.12
   2 -13  -1   -1.07    2.04
   2 -13   0   86.03    9.90
  -2  13   0   93.86   10.63
   2 -13   0   75.73    8.81
  -2  13   0   66.89    8.18
  -2  13  -1  300.83   17.13
   2 -13   1  308.83   17.01
   2 -13   1  308.74   18.39
  -2  13  -1  337.12   19.91
   2 -13   2   16.82    4.84
  -2  13  -2   18.03    4.55
  -2  13  -2   27.86    6.08
   2 -13   2   20.59    4.63
   2 -13   3  364.34   19.17
  -2  13  -3  371.42   21.23
   2 -13   3  333.12   19.06
  -2  13  -3  329.19   18.23
  -2  13  -4  443.75   23.07
  -2  13  -4  381.74   20.21
   2 -13   4  401.91   20.23
   2 -13   4  418.94   21.55
   2 -13   5  299.96   18.23
   2 -13   5  296.38   17.95
  -2  13  -5  298.39   18.93
  -2  13  -5  274.67   17.70
  -2  13  -6   24.34    5.87
   2 -13   6   32.76    6.27
  -2  13  -6   26.05    6.02
   2 -13   6   29.83    5.84
   2 -13   7   70.47    9.11
  -2  13  -7   60.98    8.64
  -2  13  -7   61.35    9.15
   2 -13   7   57.99    8.60
   2 -13   8   63.41    9.14
  -2  13  -8   51.46    8.09
   2 -13   8   62.43    8.46
  -2  13  -8   50.01    8.07
  -2  13  -9   30.70    6.42
   2 -13   9   22.02    6.08
  -2  13  -9   19.69    5.55
   2 -13   9   16.78    4.80
   2 -13  10    9.72    3.77
  -2  13 -10   11.62    4.95
   2 -13  10   13.71    5.21
  -2  13 -10   15.26    5.20
  -2  13 -11    1.81    3.10
   2 -13  11    1.71    2.63
   2 -13  11   -1.49    3.06
  -2  13 -11   -1.57    2.43
   2 -13  12    2.01    2.67
  -2  13 -12    6.80    4.43
  -2  13 -12    2.81    2.71
   2 -13  12    4.01    3.73
   2 -13  13   10.83    4.87
  -2  13 -13   13.63    5.41
  -2  13 -14   19.61    7.24
   2 -13  14   24.18    7.54
   2 -12 -17   15.14    5.24
   2 -12 -16    4.88    4.42
   2 -12 -16   -2.19    4.25
  -2  12  16   -1.82    2.72
   2 -12 -15    0.21    4.14
   2 -12 -15   10.67    4.16
  -2  12  15   13.90    5.27
   2 -12 -14    4.15    2.73
   2 -12 -14    4.70    4.94
  -2  12  14    6.14    3.94
  -2  12  13   39.65    7.98
   2 -12 -13   45.88    8.16
  -2  12  12   44.45    8.13
   2 -12 -12   43.69    7.95
  -2  12  11   30.51    5.36
  -2  12  11   50.10    8.59
   2 -12 -11   39.97    7.16
  -2  12  10    4.08    3.61
   2 -12 -10    6.66    3.99
  -2  12  10   -1.35    2.29
   2 -12 -10   -0.14    4.60
  -2  12   9    2.74    2.15
   2 -12  -9    0.42    4.11
   2 -12  -9   -3.67    3.40
  -2  12   9   -1.14    2.03
  -2  12   8   21.82    5.71
  -2  12   8   11.95    3.70
   2 -12  -8   24.85    5.65
   2 -12  -7    0.27    2.68
  -2  12   7    3.63    3.07
  -2  12   7    0.55    2.11
   2 -12  -7    0.07    2.75
   2 -12  -6   18.35    4.98
  -2  12   6   15.30    3.94
  -2  12   6   22.43    5.09
   2 -12  -5   16.26    4.90
  -2  12   5   17.02    4.89
  -2  12   5   10.48    2.87
  -2  12   4  108.74   11.06
  -2  12   4   88.99    9.04
  -2  12   4  116.69   10.28
   2 -12  -4  127.67   11.69
  -2  12   3   14.72    4.55
   2 -12  -3   20.74    5.02
  -2  12   3   14.74    3.94
   2 -12  -3   14.56    3.56
   2 -12  -2   97.80    9.96
   2 -12  -2   91.74    8.93
  -2  12   2  106.21   10.99
  -2  12   2   91.49    8.95
  -2  12   1   20.88    4.80
   2 -12  -1   15.92    4.24
   2 -12  -1   22.01    5.14
  -2  12   1   26.83    5.68
  -2  12   0  204.73   13.52
  -2  12   0  191.32   14.26
   2 -12   0  188.36   13.77
   2 -12   0  195.82   12.61
  -2  12  -1   20.47    4.81
   2 -12   1   29.79    5.56
  -2  12  -1   19.27    4.98
   2 -12   1   29.00    5.01
   2 -12   2  333.10   16.93
  -2  12  -2  332.34   17.08
  -2  12  -2  310.69   18.62
   2 -12   3  314.20   16.78
   2 -12   3  340.77   18.09
  -2  12  -3  309.36   17.27
  -2  12  -3  278.49   17.59
  -2  12  -4    4.16    2.70
   2 -12   4    7.51    3.09
  -2  12  -4    6.30    3.30
   2 -12   4    7.43    3.01
   2 -12   5  161.12   12.66
   2 -12   5  164.83   13.05
  -2  12  -5  161.03   13.20
  -2  12  -5  160.34   13.30
   2 -12   6  228.07   15.42
  -2  12  -6  242.91   16.36
   2 -12   6  202.42   14.71
  -2  12  -6  208.20   15.39
  -2  12  -7  248.35   16.81
   2 -12   7  243.87   15.79
  -2  12  -7  219.75   15.98
   2 -12   7  250.02   16.62
   2 -12   8    8.77    3.73
   2 -12   8    7.22    3.03
  -2  12  -8    3.29    2.89
  -2  12  -8    8.98    3.59
  -2  12  -9  211.62   16.83
   2 -12   9  238.86   15.89
  -2  12  -9  231.15   16.56
   2 -12   9  242.08   17.52
  -2  12 -10  193.26   16.41
   2 -12  10  226.34   15.70
   2 -12  10  196.44   16.33
  -2  12 -10  207.08   15.93
  -2  12 -11   35.31    7.37
  -2  12 -11   41.30    7.57
   2 -12  11   35.29    6.63
   2 -12  11   39.75    7.85
   2 -12  12  166.31   15.86
  -2  12 -12  157.56   15.80
  -2  12 -12  175.54   15.14
   2 -12  12  138.42   12.69
  -2  12 -13   25.42    6.32
   2 -12  13   23.60    6.57
  -2  12 -13   21.47    7.23
   2 -12  13   22.88    5.27
  -2  12 -14   14.70    5.62
   2 -12  14   18.06    6.11
   2 -12  15   10.93    5.20
  -2  12 -15    4.94    4.82
   2 -11 -18   25.64    7.04
   2 -11 -18   14.39    6.18
  -2  11  17   11.55    5.20
   2 -11 -17   -4.37    6.87
   2 -11 -17    6.52    4.31
   2 -11 -16    6.46    4.37
  -2  11  16   11.78    4.59
   2 -11 -16    1.48    4.33
  -2  11  15   -2.98    2.82
   2 -11 -15   -0.44    3.17
   2 -11 -15   -2.94    2.83
  -2  11  14    5.20    3.69
   2 -11 -14    0.86    2.46
   2 -11 -14    0.38    3.47
   2 -11 -13   28.62    6.62
  -2  11  13   41.81    7.99
  -2  11  13   22.79    5.45
  -2  11  12  222.88   17.07
  -2  11  12  201.44   14.27
   2 -11 -12  210.10   16.18
  -2  11  11  360.22   18.47
  -2  11  11  360.59   21.03
  -2  11  10    9.65    4.07
   2 -11 -10    5.42    2.50
   2 -11 -10   -0.19    4.35
  -2  11  10    7.84    3.81
   2 -11  -9  625.16   26.21
  -2  11   9  625.49   26.52
   2 -11  -8   28.61    5.69
  -2  11   8   25.70    5.28
  -2  11   8   16.03    4.24
  -2  11   7  172.71   13.53
  -2  11   7  163.09   11.82
   2 -11  -7  206.72   14.65
  -2  11   6  283.88   17.17
   2 -11  -6  235.76   15.27
   2 -11  -5    4.27    3.03
   2 -11  -5    0.37    2.69
  -2  11   5    6.98    2.28
  -2  11   5   10.24    3.65
  -2  11   4   17.82    4.06
  -2  11   4   14.13    3.83
  -2  11   4   24.70    4.65
   2 -11  -4   27.99    5.72
  -2  11   3   63.44    8.15
   2 -11  -3   56.36    6.61
   2 -11  -3   63.35    7.72
  -2  11   3   63.94    7.07
   2 -11  -2   25.74    4.88
   2 -11  -2   24.90    4.85
  -2  11   2   27.50    5.51
  -2  11   2   25.23    4.63
   2 -11  -1   18.20    4.52
  -2  11   1   18.20    4.04
  -2  11   1   15.83    4.06
   2 -11  -1   19.35    3.79
   2 -11   0   18.68    3.46
  -2  11   0   24.25    5.06
  -2  11   0   22.83    4.08
   2 -11   0   22.26    4.59
  -2  11  -1  218.38   14.45
   2 -11   1  185.45   12.74
  -2  11  -1  221.10   13.25
   2 -11   1  192.72   12.02
   2 -11   2  345.77   16.12
   2 -11   2  317.35   16.78
  -2  11  -2  349.05   18.48
  -2  11  -2  361.59   17.15
  -2  11  -3  165.47   12.84
   2 -11   3  184.54   12.29
  -2  11  -3  182.91   12.72
   2 -11   3  178.91   12.82
  -2  11  -4  258.59   15.14
   2 -11   4  247.42   14.64
   2 -11   4  257.67   15.51
  -2  11  -4  239.76   15.36
   2 -11   5  804.25   26.82
  -2  11  -5  829.17   28.60
  -2  11  -5  858.40   28.92
   2 -11   5  889.37   28.40
   2 -11   6    0.23    1.98
   2 -11   6    2.24    2.06
  -2  11  -6    2.01    2.55
  -2  11  -6   -0.67    2.54
   2 -11   7  548.23   22.62
  -2  11  -7  573.78   24.22
   2 -11   7  555.36   23.94
  -2  11  -7  595.23   25.10
  -2  11  -8    4.55    3.35
   2 -11   8    8.99    2.94
  -2  11  -8    7.75    3.38
   2 -11   8    8.41    3.36
  -2  11  -9    9.00    4.48
   2 -11   9   12.88    3.99
  -2  11  -9    7.51    3.01
   2 -11   9   10.58    3.64
   2 -11  10  103.08   10.43
  -2  11 -10   82.79   10.91
  -2  11 -10   65.57    8.72
   2 -11  10   95.27   11.01
   2 -11  11    7.13    3.43
   2 -11  11    2.33    2.35
  -2  11 -11    3.44    2.94
  -2  11 -11    4.56    3.54
   2 -11  12   20.41    5.78
  -2  11 -12    5.70    3.53
  -2  11 -12   22.60    6.97
   2 -11  12   10.82    3.41
   2 -11  13   11.04    3.86
  -2  11 -13   10.07    4.23
   2 -11  13   13.03    4.80
  -2  11 -13    5.11    4.34
   2 -11  14    0.24    2.29
  -2  11 -14    4.29    4.20
   2 -11  14    2.37    3.17
  -2  11 -14   -0.62    3.10
   2 -11  15   26.92    7.31
  -2  11 -15   20.80    6.80
   2 -11  16   51.03    9.72
  -2  11 -16   56.19   10.40
   2 -10 -19    5.81    2.89
   2 -10 -19    6.08    5.30
   2 -10 -18   61.77    9.78
  -2  10  18   53.15    9.49
   2 -10 -18   50.69   10.72
   2 -10 -17    0.70    3.21
   2 -10 -17   -0.39    4.48
  -2  10  17    0.80    2.49
   2 -10 -16   98.51   11.43
  -2  10  16   92.42   11.92
   2 -10 -15    5.70    4.47
  -2  10  15    0.20    1.99
   2 -10 -15    5.81    4.53
  -2  10  15    4.48    3.24
  -2  10  14  310.28   20.57
  -2  10  14  313.47   18.43
   2 -10 -14  301.74   19.24
  -2  10  13   59.00    8.97
  -2  10  13   59.82    7.77
   2 -10 -13   62.90    8.69
  -2  10  12    4.08    2.70
   2 -10 -12    2.26    2.45
  -2  10  12   -2.84    2.90
   2 -10 -12    0.07    4.53
  -2  10  11  493.74   20.67
  -2  10  11  514.86   24.46
   2 -10 -11  508.97   23.52
   2 -10 -10    2.65    3.95
  -2  10  10   11.16    3.23
  -2  10  10   10.95    3.33
   2 -10 -10   14.73    4.51
  -2  10   9  185.42   13.81
   2 -10  -9  187.56   13.82
  -2  10   9  159.68   11.69
   2 -10  -8   59.53    7.82
  -2  10   8   45.44    6.92
  -2  10   7   70.08    7.42
   2 -10  -7   75.31    8.60
  -2  10   7   81.84    9.04
  -2  10   6   63.03    7.81
  -2  10   6   42.42    5.87
   2 -10  -6   51.82    6.98
   2 -10  -5   15.52    4.15
  -2  10   5   15.77    4.15
  -2  10   5   11.84    3.31
   2 -10  -4   52.09    6.95
  -2  10   4   52.32    6.22
  -2  10   4   54.20    6.20
  -2  10   4   59.61    7.51
   2 -10  -3    4.09    2.53
   2 -10  -3   -0.27    1.51
  -2  10   3    1.58    2.41
  -2  10   3   -0.49    2.14
  -2  10   2   71.40    8.27
  -2  10   2   92.23    8.07
   2 -10  -2   78.38    8.30
   2 -10  -2   81.22    7.31
   2 -10  -1    5.79    2.39
   2 -10  -1    7.32    2.61
  -2  10   1    6.56    2.23
  -2  10   1    8.71    3.16
  -2  10   0   17.27    3.76
  -2  10   0   13.05    3.58
   2 -10   0   19.67    3.49
   2 -10   0   10.08    3.05
   2 -10   1   36.55    4.73
  -2  10  -1   37.19    5.44
  -2  10  -1   36.19    5.62
   2 -10   1   35.73    5.61
  -2  10  -2   96.38    8.64
   2 -10   2   91.05    8.12
   2 -10   2  101.30    9.04
  -2  10  -2  103.82    9.56
  -2  10  -3   11.35    3.44
   2 -10   3   10.12    2.99
   2 -10   3    8.81    3.01
  -2  10  -3   11.96    3.63
   2 -10   4  113.02    9.47
  -2  10  -4  139.76   10.72
   2 -10   4  138.29   10.84
  -2  10  -4   99.14    9.52
   2 -10   5   80.10    8.16
   2 -10   5   88.57    8.54
  -2  10  -5   75.77    8.30
  -2  10  -5   87.63    8.77
   2 -10   6    8.32    3.09
   2 -10   6    4.01    2.28
  -2  10  -6    8.79    3.32
  -2  10  -6    5.94    2.92
  -2  10  -7  140.34   11.67
   2 -10   7  147.05   11.83
  -2  10  -7  139.83   12.04
   2 -10   7  147.57   11.37
   2 -10   8    0.66    2.24
   2 -10   8    1.76    2.14
  -2  10  -8    6.64    3.06
  -2  10  -8    7.23    2.92
   2 -10   9  406.47   20.91
  -2  10  -9  407.84   19.95
  -2  10  -9  362.07   19.98
   2 -10   9  346.87   18.01
  -2  10 -10   78.82    9.99
  -2  10 -10   93.88    9.94
   2 -10  10   80.14    9.09
   2 -10  10   72.42    9.24
   2 -10  11   32.10    5.70
  -2  10 -11   28.32    6.57
  -2  10 -11   30.34    5.90
   2 -10  11   28.28    6.17
  -2  10 -12    7.18    3.82
   2 -10  12    1.30    2.78
   2 -10  12    3.58    2.14
  -2  10 -12    2.57    2.29
   2 -10  13   38.79    7.80
  -2  10 -13   30.16    6.99
  -2  10 -13   40.88    7.27
   2 -10  13   31.48    5.97
   2 -10  14    9.50    4.56
  -2  10 -14   17.84    5.46
  -2  10 -14   15.94    4.75
   2 -10  14   14.68    4.93
   2 -10  15    6.70    2.97
  -2  10 -15   13.36    5.47
   2 -10  15    8.88    4.82
   2 -10  16  135.02   15.13
  -2  10 -16  117.37   14.43
   2 -10  17   -0.10    3.06
  -2  10 -17    3.44    4.28
   2  -9 -19   -3.07    6.14
   2  -9 -19    0.08    3.63
  -2   9  19    8.72    4.61
   2  -9 -18    6.19    4.56
  -2   9  18    3.98    3.08
   2  -9 -18    4.96    5.99
   2  -9 -17    7.53    3.86
  -2   9  17   -0.28    2.17
   2  -9 -17    6.68    6.16
  -2   9  17   -0.23    1.86
  -2   9  16   10.53    3.73
  -2   9  16   10.03    4.18
   2  -9 -16    9.82    4.23
  -2   9  15   14.03    5.06
  -2   9  15   10.73    3.71
   2  -9 -15   10.96    5.25
   2  -9 -15   16.99    5.08
   2  -9 -14   86.00    9.97
  -2   9  14   95.17   10.09
  -2   9  14   69.78    9.41
   2  -9 -13  247.96   16.05
  -2   9  13  269.27   16.07
  -2   9  13  287.21   18.76
   2  -9 -12  101.15   10.09
  -2   9  12   90.90    9.24
  -2   9  12   92.86   10.40
  -2   9  11   17.54    4.04
   2  -9 -11   15.11    4.06
  -2   9  11   18.97    4.91
  -2   9  10   87.92    9.40
   2  -9 -10   89.14    9.10
  -2   9  10   78.27    8.04
   2  -9  -9    5.12    2.50
  -2   9   9    3.85    2.71
  -2   9   9    2.19    1.96
   2  -9  -9    0.83    2.50
  -2   9   8   38.29    5.98
  -2   9   8   33.94    4.89
   2  -9  -8   47.10    6.58
   2  -9  -7  170.23   12.24
  -2   9   7  183.61   12.86
  -2   9   7  198.06   11.68
   2  -9  -6   75.01    8.26
  -2   9   6   80.71    8.27
  -2   9   6   55.03    6.04
   2  -9  -5  226.94   13.36
  -2   9   5  223.41   11.56
  -2   9   5  235.53   14.09
  -2   9   4   10.09    2.76
   2  -9  -4   11.98    3.83
  -2   9   4   13.31    3.45
  -2   9   4    8.86    2.64
  -2   9   3   87.58    7.66
   2  -9  -3   97.10    7.61
  -2   9   3   79.10    8.15
   2  -9  -3   81.68    7.95
  -2   9   2   34.98    5.34
   2  -9  -2   34.98    4.58
   2  -9  -2   40.85    5.63
  -2   9   2   35.86    5.01
  -2   9   1  201.66   11.64
   2  -9  -1  161.49   10.76
  -2   9   1  180.63   11.80
   2  -9  -1  184.70    9.97
  -2   9   0  320.28   15.51
   2  -9   0  341.55   13.68
  -2   9  -1  103.30    8.87
   2  -9   1   97.15    7.45
  -2   9  -1  113.88    8.51
  -2   9  -2  178.06   11.91
   2  -9   2  197.23   10.81
  -2   9  -2  215.39   12.26
   2  -9   2  181.33   11.50
   2  -9   3   -2.57    1.90
  -2   9  -3   -0.29    1.60
   2  -9   3   -0.18    1.35
  -2   9  -3   -0.66    1.28
  -2   9  -4   60.04    7.02
   2  -9   4   64.46    6.79
  -2   9  -4   48.86    6.57
   2  -9   4   52.82    6.48
   2  -9   5  104.44    9.08
  -2   9  -5   88.06    8.38
  -2   9  -5   91.79    8.86
   2  -9   5   86.30    8.12
  -2   9  -6  531.63   21.18
   2  -9   6  519.69   20.05
  -2   9  -6  551.05   21.14
   2  -9   6  518.80   20.33
  -2   9  -7   92.16    8.92
  -2   9  -7   97.71    9.46
   2  -9   7   93.09    8.93
   2  -9   7   84.74    8.51
  -2   9  -8  494.20   22.07
   2  -9   8  512.46   20.65
   2  -9   8  516.23   21.89
  -2   9  -9   12.81    4.21
  -2   9  -9   18.77    4.27
   2  -9   9   12.72    3.90
   2  -9   9   15.03    3.95
   2  -9  10    3.90    1.80
   2  -9  10    5.99    2.90
  -2   9 -10    6.05    3.45
  -2   9 -10   -2.56    2.65
  -2   9 -11   28.62    5.58
  -2   9 -11   17.63    5.20
   2  -9  11   26.50    5.12
   2  -9  11   15.88    4.18
   2  -9  12    3.31    2.30
  -2   9 -12   -0.69    1.75
  -2   9 -12    7.71    4.25
   2  -9  12    2.91    2.83
   2  -9  13  224.45   17.08
  -2   9 -13  204.13   16.70
   2  -9  13  228.21   15.05
  -2   9 -13  242.22   16.22
  -2   9 -14   12.44    4.10
  -2   9 -14    6.90    4.09
   2  -9  14   12.95    3.92
   2  -9  14    5.94    4.14
   2  -9  15   83.04   11.12
  -2   9 -15   66.98    8.80
  -2   9 -15   77.11   11.04
   2  -9  15   81.56    9.44
   2  -9  16    5.96    4.44
  -2   9 -16    4.69    3.77
   2  -9  17    1.46    2.87
  -2   9 -17    0.66    3.19
   2  -8 -20    8.74    5.76
  -2   8  20    2.34    3.42
   2  -8 -19   66.00   11.70
   2  -8 -19   91.76   11.87
  -2   8  19   83.46   11.36
   2  -8 -18   50.36    8.63
  -2   8  18   32.14    7.39
  -2   8  18   32.36    6.59
   2  -8 -18   32.56    8.32
  -2   8  17   41.93    7.15
   2  -8 -17   24.53    7.75
   2  -8 -17   33.13    6.77
  -2   8  17   34.52    7.30
   2  -8 -16   49.95    9.51
  -2   8  16   48.11    8.46
   2  -8 -16   66.57    9.18
  -2   8  16   57.84    7.95
  -2   8  15  211.11   16.53
   2  -8 -15  183.80   14.28
   2  -8 -15  188.98   17.01
  -2   8  15  205.09   14.79
  -2   8  14    6.50    2.76
   2  -8 -14    6.34    4.80
  -2   8  14    7.17    3.37
   2  -8 -14    5.69    3.05
   2  -8 -13   -4.04    3.92
   2  -8 -13    4.10    2.52
  -2   8  13    4.13    3.05
  -2   8  13    1.78    2.48
   2  -8 -12  145.89   11.96
  -2   8  12  131.62   11.84
  -2   8  12  163.34   11.95
  -2   8  11   75.03    7.97
  -2   8  11   70.13    8.57
   2  -8 -11   72.11    8.19
   2  -8 -10  348.78   17.71
  -2   8  10  342.08   15.95
  -2   8  10  329.52   17.69
   2  -8  -9   10.68    3.28
  -2   8   9   12.60    3.23
  -2   8   9   16.51    3.81
   2  -8  -9   12.85    3.85
   2  -8  -8  584.40   21.85
  -2   8   8  567.31   21.69
  -2   8   7    0.96    1.46
   2  -8  -7    2.56    2.71
   2  -8  -7    6.12    3.04
  -2   8   7    1.49    1.84
  -2   8   6  165.71   11.24
   2  -8  -6  184.26   11.92
  -2   8   6  143.74    9.18
  -2   8   5    6.39    2.56
   2  -8  -5    7.66    2.99
   2  -8  -5    3.45    3.25
  -2   8   5    6.58    1.93
  -2   8   5    2.70    1.81
   2  -8  -4    6.22    2.81
  -2   8   4    4.98    1.75
  -2   8   4    5.07    2.40
  -2   8   4    4.38    1.82
   2  -8  -3 1552.76   28.41
  -2   8   3 1566.77   33.37
   2  -8  -3 1249.10   29.10
  -2   8   3 1290.80   23.26
  -2   8   3 1325.98   28.20
  -2   8   2    3.24    1.49
  -2   8   2    3.76    1.37
   2  -8  -2    2.02    1.40
  -2   8   2    0.82    1.50
   2  -8  -2    2.24    1.63
  -2   8   1 1457.41   31.88
   2  -8  -1 1260.00   24.21
  -2   8   1 1142.05   22.27
  -2   8   1 1375.67   27.78
  -2   8   0  250.18   10.54
  -2   8   0  275.90   13.58
  -2   8   0  280.82   12.67
   2  -8   0  275.11   11.31
   2  -8   0  275.44   12.96
   2  -8   1  789.21   22.36
  -2   8  -1  889.30   24.60
  -2   8  -1  734.60   20.75
   2  -8   1  940.51   21.28
   2  -8   2   54.74    5.92
  -2   8  -2   56.13    5.83
   2  -8   2   53.22    5.31
  -2   8  -2   54.14    6.34
  -2   8  -3  227.22   12.33
  -2   8  -3  240.93   12.31
   2  -8   3  201.41   11.51
   2  -8   3  220.66   11.12
   2  -8   4   80.96    7.07
  -2   8  -4   80.72    7.58
  -2   8  -4   87.63    7.69
   2  -8   4   99.30    8.30
   2  -8   5  100.56    8.20
  -2   8  -5   90.65    8.13
  -2   8  -5  100.40    8.87
   2  -8   5   79.64    7.50
  -2   8  -6   13.14    3.09
   2  -8   6   17.41    3.83
  -2   8  -6   15.05    4.08
   2  -8   6   15.50    3.35
   2  -8   7   50.92    6.21
   2  -8   7   56.74    6.81
  -2   8  -7   52.33    6.49
  -2   8  -7   43.56    6.04
  -2   8  -8    6.39    2.86
  -2   8  -8    3.72    1.80
   2  -8   8    5.57    2.65
   2  -8   8   10.11    3.12
  -2   8  -9  361.10   19.03
   2  -8   9  411.54   17.98
  -2   8  -9  394.67   18.00
   2  -8   9  445.60   20.21
  -2   8 -10  322.86   16.55
  -2   8 -10  293.09   17.45
   2  -8  10  302.90   17.17
   2  -8  10  336.54   16.54
  -2   8 -11    1.55    3.07
   2  -8  11    4.69    3.02
   2  -8  11    0.89    2.22
  -2   8 -11   -1.21    1.93
   2  -8  12   66.64    8.68
  -2   8 -12   64.41    7.82
  -2   8 -12   58.73    9.21
   2  -8  12   74.45    8.27
  -2   8 -13   38.66    7.43
   2  -8  13   35.16    5.93
  -2   8 -13   32.10    5.77
   2  -8  13   30.36    6.45
   2  -8  14   23.04    5.17
  -2   8 -14   17.44    4.78
  -2   8 -14   24.39    6.26
   2  -8  14   18.86    5.40
   2  -8  15   13.86    5.02
  -2   8 -15   24.04    6.47
   2  -8  15   17.12    4.54
  -2   8 -15   12.48    3.70
   2  -8  16   40.71    8.17
  -2   8 -16   44.28    8.97
   2  -8  16   51.78    7.64
   2  -8  17   15.39    5.25
  -2   8 -17   13.37    5.51
   2  -8  18    1.51    2.44
  -2   8 -18   -9.60    5.62
   2  -7 -20   -8.68    6.22
  -2   7  20    5.92    3.74
  -2   7  19   56.06    8.90
   2  -7 -19   35.19    8.89
  -2   7  19   53.56    9.20
   2  -7 -19   47.05    8.30
   2  -7 -18    2.75    2.40
  -2   7  18    3.65    2.80
  -2   7  18    0.69    2.18
  -2   7  17   70.68    9.18
  -2   7  17   66.48    9.84
   2  -7 -17   53.11    9.98
   2  -7 -17   74.48    9.57
   2  -7 -16   14.66    4.48
   2  -7 -16    9.01    4.71
  -2   7  16    9.55    3.93
  -2   7  16    5.09    2.75
   2  -7 -15   17.88    4.93
   2  -7 -15   16.02    4.96
  -2   7  15   18.62    5.26
  -2   7  15   18.62    4.75
   2  -7 -14   -1.14    3.62
   2  -7 -14    0.27    2.85
  -2   7  14   -4.18    3.26
  -2   7  14    1.28    2.09
  -2   7  13   -3.36    2.76
  -2   7  13    1.06    1.48
   2  -7 -13    1.65    3.15
   2  -7 -13   -0.37    1.96
   2  -7 -12   70.33    7.97
  -2   7  12   80.07    8.94
   2  -7 -12   58.18    9.21
  -2   7  12   88.63    8.71
   2  -7 -11   17.91    4.25
   2  -7 -11    4.45    4.10
  -2   7  11   13.20    3.29
  -2   7  11   15.74    4.37
  -2   7  10   11.58    3.25
  -2   7  10   14.68    3.83
   2  -7 -10    1.92    2.75
   2  -7 -10   12.05    3.47
  -2   7   9    6.57    2.71
   2  -7  -9    8.95    3.47
   2  -7  -9   10.49    3.49
  -2   7   9    9.78    2.74
   2  -7  -8   37.82    7.65
   2  -7  -8   62.88    7.11
  -2   7   8   60.09    5.96
  -2   7   8   58.54    6.84
  -2   7   7    0.11    1.89
   2  -7  -7    4.17    2.18
  -2   7   7    1.54    1.78
   2  -7  -7   -0.27    2.11
   2  -7  -6    7.40    2.44
  -2   7   6    7.34    2.13
   2  -7  -6   10.01    4.30
  -2   7   6   10.19    2.42
  -2   7   6    6.24    2.00
   2  -7  -5    7.61    3.19
  -2   7   5   10.04    2.54
  -2   7   5   15.95    2.58
  -2   7   5   15.10    3.19
   2  -7  -5   14.67    3.30
  -2   7   4   40.39    3.82
  -2   7   4   58.05    5.04
  -2   7   4   41.59    5.19
   2  -7  -4   35.94    4.84
   2  -7  -4   42.33    6.41
  -2   7   3  123.51    6.44
  -2   7   3  118.65    8.64
  -2   7   3  143.66    8.77
   2  -7  -3  119.12    8.44
   2  -7  -2  719.35   17.36
  -2   7   2  738.98   19.20
   2  -7  -1    7.55    1.92
  -2   7   1    7.96    2.12
   2  -7  -1    7.52    2.21
  -2   7   1    8.54    2.44
  -2   7   1    8.11    1.78
  -2   7   0  367.00   14.37
  -2   7   0  395.04   13.89
  -2   7   0  343.13   11.22
   2  -7   0  364.88   11.71
  -2   7  -1  290.10   12.79
  -2   7  -1  320.37   12.54
  -2   7  -1  287.34   10.79
   2  -7   1  293.66   10.83
   2  -7   1  296.28   12.64
  -2   7  -2  115.32    7.94
  -2   7  -2  126.68    8.68
   2  -7   2  110.13    7.83
   2  -7   2  125.06    7.43
  -2   7  -3   -0.63    1.03
  -2   7  -3    0.89    1.18
   2  -7   3    0.43    1.45
   2  -7   3   -0.51    1.20
  -2   7  -4   37.38    4.60
   2  -7   4   31.77    4.15
  -2   7  -4   37.36    4.88
   2  -7   4   23.18    3.85
   2  -7   5   13.36    3.30
  -2   7  -5   26.18    4.38
   2  -7   5   17.61    3.31
  -2   7  -5   18.54    3.38
   2  -7   6   25.67    4.36
  -2   7  -6   28.64    4.75
  -2   7  -6   30.31    4.54
   2  -7   6   25.12    4.16
   2  -7   7   28.63    4.70
  -2   7  -7   22.47    4.27
   2  -7   7   23.66    4.21
  -2   7  -7   25.35    4.41
  -2   7  -8  403.75   16.70
  -2   7  -8  455.29   19.70
   2  -7   8  429.88   18.34
  -2   7  -9    8.03    3.39
   2  -7   9   10.36    3.36
   2  -7   9   12.45    3.25
  -2   7  -9    9.03    3.24
  -2   7 -10  421.68   17.94
  -2   7 -10  425.57   20.43
   2  -7  10  443.27   20.35
   2  -7  10  435.04   17.98
   2  -7  11   18.14    4.48
   2  -7  11   15.59    3.41
  -2   7 -11   17.97    4.99
  -2   7 -11   12.64    3.47
   2  -7  12   53.99    6.69
  -2   7 -12   49.31    7.54
   2  -7  12   49.33    7.35
  -2   7 -12   47.27    6.32
  -2   7 -13  119.20   12.43
   2  -7  13  122.68   11.82
  -2   7 -13  131.33   11.17
   2  -7  13  148.48   11.24
  -2   7 -14   12.99    3.90
   2  -7  14   14.21    3.60
  -2   7 -14   12.08    4.98
   2  -7  14   15.79    4.68
  -2   7 -15   43.82    8.11
  -2   7 -15   52.77    7.48
   2  -7  15   51.93    8.49
   2  -7  15   42.33    6.45
  -2   7 -16    9.81    3.83
   2  -7  16   12.80    5.15
  -2   7 -16    8.83    4.21
   2  -7  16   13.54    3.76
  -2   7 -17   29.02    7.55
   2  -7  17   33.55    6.29
   2  -7  17   26.15    6.33
  -2   7 -18   10.13    5.22
   2  -7  18   26.89    6.86
  -2   7 -19   21.72    6.70
   2  -7  19   23.34    6.87
  -2   6  21    5.28    3.57
  -2   6  21    5.67    3.39
  -2   6  20   23.54    6.19
   2  -6 -20   19.96    6.86
  -2   6  20   30.92    7.47
  -2   6  19   -1.27    2.20
   2  -6 -19    6.60    5.55
  -2   6  19    1.75    2.69
  -2   6  18   -0.78    2.09
   2  -6 -18    0.08    2.32
   2  -6 -18    2.20    4.49
  -2   6  18    4.75    3.58
   2  -6 -17   12.66    4.58
  -2   6  17   15.24    5.12
   2  -6 -17   16.18    5.39
  -2   6  17   16.44    4.18
   2  -6 -16   40.84    7.21
  -2   6  16   40.13    6.54
  -2   6  16   54.91    8.38
   2  -6 -16   36.37    8.68
   2  -6 -15   11.04    5.06
  -2   6  15   10.94    3.59
  -2   6  15   11.64    3.64
   2  -6 -15    8.00    3.26
   2  -6 -14  300.67   17.07
  -2   6  14  311.49   18.44
  -2   6  14  285.27   16.18
   2  -6 -14  330.59   21.39
   2  -6 -13   -0.86    2.41
  -2   6  13   -0.51    2.06
  -2   6  13    3.48    2.08
   2  -6 -13    6.66    3.20
  -2   6  12  331.34   17.87
   2  -6 -12  351.34   17.07
  -2   6  12  342.37   16.52
   2  -6 -12  320.80   19.97
  -2   6  11  481.17   20.72
   2  -6 -11  460.81   18.90
   2  -6 -11  471.80   23.88
  -2   6  10  279.83   14.00
   2  -6 -10  258.17   13.76
  -2   6  10  241.49   14.16
   2  -6  -9    1.61    2.98
   2  -6  -9    0.64    2.30
  -2   6   9    2.50    1.23
  -2   6   9    0.74    1.42
   2  -6  -8  184.46   11.26
  -2   6   8  215.35   12.54
   2  -6  -8  225.29   14.49
  -2   6   8  224.19   11.18
   2  -6  -7   19.71    3.70
  -2   6   7   25.96    3.71
   2  -6  -7   16.42    4.61
  -2   6   7   23.44    4.01
  -2   6   7   21.59    3.38
   2  -6  -6   18.37    3.40
  -2   6   6   27.32    3.98
  -2   6   6   20.30    3.56
  -2   6   6   21.77    3.16
   2  -6  -5    7.27    4.61
  -2   6   5   17.05    2.56
   2  -6  -5   20.84    3.80
  -2   6   5    9.53    2.28
  -2   6   5   18.94    3.54
   2  -6  -4   99.98    7.39
   2  -6  -4  117.60   10.50
  -2   6   4   95.28    7.30
  -2   6   4   94.25    6.14
  -2   6   4  100.15    5.58
   2  -6  -3  428.59   14.93
  -2   6   3  469.46   11.44
  -2   6   3  411.49   14.89
  -2   6   3  435.43   12.44
  -2   6   2   50.15    5.18
  -2   6   2   51.86    3.73
   2  -6  -2   49.29    4.59
   2  -6  -2   50.11    4.10
  -2   6   2   54.93    5.10
   2  -6  -2   45.42    4.80
   2  -6  -1  319.10   12.39
   2  -6  -1  316.48   11.43
  -2   6   1  314.10   11.74
   2  -6  -1  333.11   10.03
  -2   6   1  283.32   12.06
  -2   6   1  289.64    8.97
  -2   6   0  510.62   12.38
   2  -6   0  504.00   12.20
  -2   6   0  621.98   16.23
  -2   6   0  618.74   17.18
   2  -6   0  658.48   17.47
   2  -6   0  591.31   15.68
   2  -6   1   21.93    2.72
  -2   6  -1   22.47    3.26
  -2   6  -1   22.00    2.82
   2  -6   1   21.30    3.26
  -2   6  -1   22.64    3.38
  -2   6  -2  374.58   13.49
  -2   6  -2  389.19   12.04
   2  -6   2  362.15   11.75
  -2   6  -2  391.66   13.38
   2  -6   3  215.50   10.77
   2  -6   3  229.15    9.74
  -2   6  -3  257.33   11.08
  -2   6  -3  239.02   10.20
  -2   6  -3  224.29   10.42
   2  -6   4   44.97    4.97
  -2   6  -4   33.89    4.33
   2  -6   4   39.99    4.35
   2  -6   5   23.67    3.71
  -2   6  -5   23.49    3.72
  -2   6  -5   23.53    3.79
   2  -6   5   23.52    3.62
  -2   6  -6  170.72    9.65
  -2   6  -6  161.96   10.20
   2  -6   6  170.17   10.11
   2  -6   6  163.18    9.74
   2  -6   7  611.28   18.93
   2  -6   7  670.60   20.93
  -2   6  -7  608.47   18.60
  -2   6  -7  610.41   21.02
  -2   6  -8  138.58   10.53
   2  -6   8  145.59   10.15
  -2   6  -8  116.58    8.54
   2  -6   8  124.56    8.66
  -2   6  -9   84.96    8.59
   2  -6   9   68.30    7.25
   2  -6   9   82.85    7.48
  -2   6  -9   73.19    7.00
   2  -6  10  244.84   12.92
   2  -6  10  217.10   13.33
  -2   6 -10  235.31   12.84
  -2   6 -10  211.64   14.19
  -2   6 -11   21.29    5.23
  -2   6 -11   25.33    4.59
   2  -6  11   26.12    4.40
   2  -6  11   22.39    4.43
   2  -6  12   60.71    6.89
  -2   6 -12   54.64    6.67
  -2   6 -12   47.00    7.55
   2  -6  12   44.62    6.72
   2  -6  13   75.05    7.80
  -2   6 -13   64.97    7.67
   2  -6  13   64.75    8.20
  -2   6 -13   55.38    8.04
   2  -6  14  109.03   11.06
  -2   6 -14   92.47   10.95
   2  -6  14  123.34   10.55
  -2   6 -14  112.50   10.29
  -2   6 -15    0.83    1.77
  -2   6 -15   -0.53    2.76
   2  -6  15   -1.41    2.90
   2  -6  15   -0.54    1.69
   2  -6  16  102.84   11.71
   2  -6  16  144.43   11.86
  -2   6 -16  111.88   12.87
  -2   6 -16  113.73   10.80
  -2   6 -17    1.38    2.75
   2  -6  17    8.72    3.68
   2  -6  17    6.74    3.01
  -2   6 -18   45.91    8.44
   2  -6  18   57.66    9.62
   2  -6  19   15.73    5.82
  -2   6 -19   17.63    6.11
  -2   5  21    1.26    3.16
  -2   5  21    3.52    3.13
  -2   5  20   -2.18    3.37
  -2   5  20    3.40    3.69
  -2   5  19   63.74    9.44
  -2   5  19   48.90    8.42
   2  -5 -19   72.11   12.02
  -2   5  18   11.92    4.43
   2  -5 -18   15.74    4.64
  -2   5  18    9.06    3.66
   2  -5 -18   12.12    6.49
  -2   5  17   37.17    7.04
   2  -5 -17   40.37    6.93
   2  -5 -17   34.04    7.90
  -2   5  17   35.59    6.38
  -2   5  16  163.86   13.91
  -2   5  16  173.95   13.66
   2  -5 -16  185.86   14.11
   2  -5 -16  158.35   15.86
  -2   5  15   23.95    5.32
   2  -5 -15   29.79    5.56
  -2   5  15   23.05    5.22
   2  -5 -15   23.26    5.86
  -2   5  14  256.34   15.40
   2  -5 -14  256.37   15.04
   2  -5 -14  254.65   19.13
  -2   5  14  265.72   16.70
   2  -5 -13    0.90    2.82
  -2   5  13   -1.54    2.32
   2  -5 -13   -2.42    2.08
  -2   5  13    2.31    2.14
  -2   5  12  208.56   13.93
  -2   5  12  206.66   12.49
   2  -5 -12  203.57   12.75
   2  -5 -12  221.05   16.19
   2  -5 -11  505.92   18.94
  -2   5  11  495.37   19.06
  -2   5  11  509.29   20.95
  -2   5  10  213.80   11.97
   2  -5 -10  190.21   14.31
   2  -5 -10  191.32   11.26
  -2   5  10  187.34   12.31
   2  -5  -9   81.36    9.30
  -2   5   9   69.42    7.28
   2  -5  -9   65.29    6.84
  -2   5   9   76.06    6.72
   2  -5  -8   44.09    6.69
   2  -5  -8   45.06    5.22
  -2   5   8   42.23    5.26
  -2   5   8   46.24    5.12
  -2   5   7    9.17    2.18
   2  -5  -7   10.17    2.86
   2  -5  -7    8.57    3.34
  -2   5   7    5.95    2.19
   2  -5  -7   11.62    2.76
   2  -5  -6  177.40    9.89
   2  -5  -6  216.29   10.55
  -2   5   6  242.74   10.18
  -2   5   6  205.51   10.70
   2  -5  -5    4.37    1.74
  -2   5   5    3.84    1.50
   2  -5  -5    3.69    2.00
  -2   5   5    4.31    1.43
  -2   5   5    0.57    1.27
  -2   5   4  433.25   11.13
   2  -5  -4  411.71   13.32
  -2   5   4  421.62   14.27
   2  -5  -4  400.08   13.58
   2  -5  -3   63.11    5.27
  -2   5   3   61.31    3.76
  -2   5   3   60.82    5.42
  -2   5   3   77.94    5.59
   2  -5  -3   72.53    5.39
  -2   5   3   52.34    3.87
  -2   5   2  310.44   11.45
  -2   5   2  371.46    8.78
   2  -5  -2  372.14   11.66
  -2   5   2  365.67   12.85
   2  -5  -2  294.22   11.83
   2  -5  -2  236.44    7.88
   2  -5  -2  325.88   11.79
  -2   5   2  400.18   12.37
  -2   5   1   27.49    3.49
   2  -5  -1   40.96    3.92
   2  -5  -1   53.74    4.66
  -2   5   1   44.54    4.12
  -2   5   1   37.82    2.82
   2  -5  -1   48.13    3.30
   2  -5  -1   32.61    4.04
  -2   5   1   34.79    3.91
  -2   5   0   98.17    6.38
  -2   5   0  102.78    4.88
  -2   5   0  113.38    6.86
   2  -5   0   78.49    5.78
   2  -5   0   99.70    5.96
   2  -5   0  114.54    5.05
  -2   5   0  107.04    6.33
   2  -5   0   90.22    6.33
   2  -5   1 1351.13   18.94
  -2   5  -1 1293.58   22.87
  -2   5  -1 1190.92   22.45
  -2   5  -1 1329.39   22.88
  -2   5  -1 1403.18   19.63
   2  -5   1 1450.71   24.82
   2  -5   1 1282.19   22.24
   2  -5   1 1603.87   25.82
   2  -5   2   17.97    2.81
   2  -5   2   14.43    2.53
  -2   5  -2   12.37    2.42
  -2   5  -2   14.57    2.57
  -2   5  -2   12.89    2.30
  -2   5  -2   10.45    1.82
   2  -5   2   16.33    2.71
   2  -5   2   14.46    2.06
   2  -5   3    6.57    1.90
  -2   5  -3    7.08    1.71
  -2   5  -3   10.67    2.28
  -2   5  -3    5.38    1.86
   2  -5   3    7.40    2.13
  -2   5  -3    8.03    1.72
   2  -5   3    5.76    1.68
   2  -5   3    7.36    1.78
   2  -5   4   32.64    4.02
  -2   5  -4   36.99    3.99
  -2   5  -4   33.06    3.90
  -2   5  -4   33.00    4.20
   2  -5   4   35.93    3.94
   2  -5   4   37.61    4.20
  -2   5  -5  117.81    7.22
   2  -5   5  122.54    7.65
   2  -5   5  110.00    7.68
  -2   5  -5  118.50    8.00
   2  -5   6   46.03    5.51
   2  -5   6   40.89    4.71
   2  -5   6   46.49    4.94
  -2   5  -6   46.01    5.32
  -2   5  -6   42.58    4.49
  -2   5  -7  149.22   10.10
  -2   5  -7  161.07    9.06
   2  -5   7  154.83    9.80
   2  -5   7  182.29    9.91
   2  -5   8  420.61   16.72
  -2   5  -8  427.70   15.17
   2  -5   8  478.30   16.70
  -2   5  -8  443.33   17.97
  -2   5  -9   36.57    5.82
   2  -5   9   41.87    5.15
   2  -5   9   33.50    5.17
  -2   5  -9   33.80    4.65
   2  -5  10   69.38    7.49
   2  -5  10   72.02    6.88
  -2   5 -10   65.23    7.76
  -2   5 -10   78.86    7.11
  -2   5 -11  162.51   12.52
   2  -5  11  153.99   11.52
   2  -5  11  183.52   11.31
  -2   5 -11  166.36   10.80
   2  -5  12    9.94    3.47
  -2   5 -12    9.51    2.98
   2  -5  12    6.68    2.63
  -2   5 -12    9.13    4.18
  -2   5 -13   86.49    8.38
  -2   5 -13   77.12    9.25
   2  -5  13   88.15    9.61
   2  -5  13   84.74    7.97
  -2   5 -14   14.79    3.73
   2  -5  14   22.77    4.48
  -2   5 -14   22.19    5.61
   2  -5  14   22.74    5.26
   2  -5  15   35.98    6.65
  -2   5 -15   32.32    6.63
   2  -5  15   32.86    5.53
  -2   5 -15   37.85    6.21
  -2   5 -16    1.61    1.89
   2  -5  16   -0.75    1.84
  -2   5 -16    3.10    3.50
   2  -5  16    0.64    1.92
   2  -5  17    7.17    2.73
   2  -5  17    8.87    3.68
  -2   5 -17    3.89    4.26
  -2   5 -17    6.87    3.46
  -2   5 -18   20.30    6.47
   2  -5  18   26.82    5.59
   2  -5  18   21.81    6.00
   2  -5  19   27.50    7.27
  -2   5 -19   30.23    7.65
  -2   5 -20    4.57    4.46
   2  -5  20   -1.63    3.69
  -2   4  22   -0.93    2.41
  -2   4  21   -2.17    3.11
  -2   4  21    1.72    2.20
   2  -4 -20   22.91    7.09
  -2   4  20   31.33    7.49
  -2   4  20   24.72    6.34
  -2   4  19    5.27    3.72
   2  -4 -19    2.61    4.65
  -2   4  19    7.10    4.03
   2  -4 -18   86.02   10.22
   2  -4 -18   83.12   12.32
  -2   4  18   70.90    9.52
  -2   4  18   96.56   11.33
   2  -4 -17    3.69    4.57
  -2   4  17    3.92    3.13
   2  -4 -17    4.45    3.43
  -2   4  17    3.93    3.07
  -2   4  16  130.35   12.11
  -2   4  16  131.71   11.73
   2  -4 -16  123.45   14.80
   2  -4 -16  134.92   11.94
  -2   4  15   46.91    7.48
  -2   4  15   46.85    6.96
   2  -4 -15   43.05    8.72
   2  -4 -15   46.77    6.93
   2  -4 -14   30.88    7.06
  -2   4  14   20.20    4.81
  -2   4  14   17.94    4.27
   2  -4 -14   24.58    5.07
  -2   4  13  139.43   10.84
   2  -4 -13  138.21   13.60
  -2   4  13  147.15   11.87
   2  -4 -13  147.44   11.07
   2  -4 -12  110.17   11.63
   2  -4 -12  114.08    9.36
  -2   4  12  125.11   10.39
  -2   4  12  106.77    8.99
  -2   4  11    6.58    2.44
   2  -4 -11    8.61    3.24
  -2   4  11    8.84    3.27
   2  -4 -11    5.30    3.43
  -2   4  10   20.24    3.68
  -2   4  10   21.34    3.99
   2  -4 -10   15.82    4.93
   2  -4 -10   18.91    3.51
   2  -4  -9    2.86    2.50
  -2   4   9    0.62    1.44
  -2   4   9   -0.21    1.28
   2  -4  -9    0.87    1.59
  -2   4   8    2.93    1.34
   2  -4  -8    2.48    2.74
  -2   4   8    5.66    2.06
   2  -4  -8    6.42    2.13
   2  -4  -7  103.10    7.14
  -2   4   7  105.37    7.84
   2  -4  -7  145.52   10.70
   2  -4  -7  130.95    8.53
  -2   4   7  123.95    7.49
   2  -4  -6  571.00   16.38
   2  -4  -6  532.16   15.59
  -2   4   6  555.87   15.06
  -2   4   6  568.96   17.17
  -2   4   5    5.28    1.45
  -2   4   5    5.70    1.51
   2  -4  -5    4.00    1.63
   2  -4  -5    5.05    1.41
  -2   4   5    8.56    2.33
   2  -4  -5    7.65    3.73
   2  -4  -4   17.04    2.65
  -2   4   4    8.42    1.79
  -2   4   4   13.86    2.37
   2  -4  -4   13.53    2.29
  -2   4   4   19.73    2.90
   2  -4  -4   25.82    4.34
   2  -4  -3    9.19    2.15
  -2   4   3    6.28    1.76
  -2   4   3    9.61    1.40
   2  -4  -3    5.53    1.65
  -2   4   3    4.87    0.94
   2  -4  -3    9.08    2.09
  -2   4   3    7.46    1.95
   2  -4  -3   10.94    2.78
   2  -4  -2  685.76   15.40
  -2   4   2  737.63   16.18
   2  -4  -2  556.15   13.68
  -2   4   2  541.44   14.07
  -2   4   2  614.59    9.86
  -2   4   2  627.43   11.04
   2  -4  -2  659.13   16.23
  -2   4   2  592.03   14.96
   2  -4  -1  382.65   11.53
  -2   4   1  358.35   11.36
   2  -4  -1  374.09   11.84
  -2   4   1  335.62    7.11
   2  -4  -1  359.93   10.65
  -2   4   1  346.22   11.15
   2  -4  -1  358.99    7.56
  -2   4   0  917.10   12.42
   2  -4   0 1064.67   13.21
   2  -4   0 1033.66   18.00
  -2   4   0 1186.75   19.12
   2  -4   0 1113.55   19.46
   2  -4   0 1001.66   18.81
  -2   4   0 1109.22   19.70
  -2   4   0 1231.98   20.76
   2  -4   1   45.62    4.12
   2  -4   1   58.51    4.62
   2  -4   1   61.25    3.47
  -2   4  -1   72.95    3.90
  -2   4  -1   72.29    4.70
   2  -4   1   62.14    4.46
  -2   4  -1   54.59    4.12
  -2   4  -1   76.45    5.07
   2  -4   2   86.76    5.41
   2  -4   2   89.30    5.70
   2  -4   2   88.82    5.54
  -2   4  -2   96.19    5.75
  -2   4  -2   95.04    5.99
  -2   4  -2   90.17    5.18
   2  -4   2  105.37    5.05
  -2   4  -3    3.12    1.13
   2  -4   3    4.03    1.31
  -2   4  -3    2.17    1.26
   2  -4   3    1.81    0.94
  -2   4  -3    3.61    1.31
   2  -4   3    2.82    1.06
  -2   4  -3    3.08    1.40
   2  -4   3    3.42    1.48
   2  -4   4   96.83    5.86
  -2   4  -4   93.76    6.25
   2  -4   4   93.59    5.90
  -2   4  -4  111.17    6.67
  -2   4  -4   88.00    5.70
   2  -4   4   79.37    5.91
  -2   4  -4   96.75    5.66
   2  -4   4   93.38    6.09
  -2   4  -5   78.00    5.92
  -2   4  -5   73.87    5.16
   2  -4   5   72.74    5.72
  -2   4  -5   65.24    5.60
   2  -4   5   64.63    5.22
  -2   4  -5   72.01    5.50
   2  -4   5   72.45    5.50
  -2   4  -6    8.90    2.37
   2  -4   6    7.90    2.77
   2  -4   6   11.22    2.48
  -2   4  -6    8.91    2.09
   2  -4   6    8.01    1.88
  -2   4  -7  188.10    8.96
   2  -4   7  213.35   10.14
   2  -4   7  194.52   10.35
  -2   4  -7  224.17    9.15
  -2   4  -7  192.88   10.82
  -2   4  -8  153.65    8.59
  -2   4  -8  132.58    9.43
  -2   4  -8  163.72    8.27
   2  -4   8  171.14    9.31
   2  -4   8  151.24    9.59
   2  -4   9  220.08   12.26
  -2   4  -9  225.90   11.15
  -2   4  -9  260.25   10.66
  -2   4  -9  214.78   12.86
   2  -4   9  254.87   11.85
   2  -4  10  147.81    9.31
  -2   4 -10  122.56    8.83
   2  -4  10  117.10    9.54
  -2   4 -10  123.04   10.22
  -2   4 -11  553.95   22.46
   2  -4  11  567.82   21.64
  -2   4 -11  579.53   19.94
   2  -4  12   52.97    6.97
  -2   4 -12   46.98    6.96
  -2   4 -12   46.66    5.94
   2  -4  12   49.24    5.91
   2  -4  13   -0.88    2.18
  -2   4 -13    2.01    3.48
  -2   4 -13   -1.27    2.10
   2  -4  13    2.20    2.27
   2  -4  14  237.46   13.52
  -2   4 -14  207.06   13.41
  -2   4 -14  198.38   15.07
   2  -4  14  210.82   14.82
  -2   4 -15   13.36    4.59
   2  -4  15   12.44    3.43
  -2   4 -15   11.61    4.02
   2  -4  15   15.02    4.48
   2  -4  16  193.63   12.89
  -2   4 -16  168.46   12.99
   2  -4  16  162.69   14.02
   2  -4  17    5.01    2.87
   2  -4  17    8.17    3.54
  -2   4 -17    2.97    1.82
  -2   4 -17    4.22    3.68
   2  -4  18  137.39   11.85
  -2   4 -18  101.74   12.59
   2  -4  18  119.30   12.86
   2  -4  19   50.60    8.79
   2  -4  19   48.61    7.29
  -2   4 -19   41.23    8.82
   2  -4  20   55.16    9.55
  -2   4 -20   41.62    9.07
  -2   3  22   -0.96    2.82
  -2   3  21    7.06    3.92
  -2   3  21    5.45    3.84
   2  -3 -20    0.91    3.33
  -2   3  20   -0.84    2.13
  -2   3  20    2.13    3.59
   2  -3 -19   -4.29    4.19
  -2   3  19    1.87    3.20
  -2   3  19    3.60    3.58
  -2   3  18    1.52    2.58
   2  -3 -18    5.25    5.29
  -2   3  18    4.15    3.20
   2  -3 -17   -1.01    2.42
   2  -3 -17   -4.41    4.01
  -2   3  17   -0.84    1.85
  -2   3  17    0.10    1.79
   2  -3 -16   -1.18    2.75
  -2   3  16   -1.87    2.66
  -2   3  16    1.83    1.73
   2  -3 -16   -3.16    3.51
  -2   3  15   14.92    4.57
  -2   3  15   16.19    4.41
   2  -3 -15   13.52    4.28
   2  -3 -15   18.13    5.83
  -2   3  14    2.21    1.73
   2  -3 -14   -3.15    3.87
   2  -3 -14   -0.48    2.10
  -2   3  14    1.44    1.57
   2  -3 -13   38.60    6.12
  -2   3  13   35.59    5.71
  -2   3  13   33.19    5.71
   2  -3 -13   45.08    8.73
  -2   3  12    8.73    3.22
  -2   3  12    6.96    2.75
   2  -3 -12    7.08    2.94
   2  -3 -12    4.48    3.67
  -2   3  11  112.25    8.84
   2  -3 -11  101.86    8.42
  -2   3  11  113.11    9.51
   2  -3 -11  118.04   11.35
   2  -3 -10   75.02    7.16
   2  -3 -10   77.24    8.94
  -2   3  10   89.33    7.99
  -2   3  10   94.55    7.70
   2  -3  -9  352.30   13.68
   2  -3  -9  400.83   20.03
  -2   3   9  366.13   14.05
  -2   3   9  408.22   16.30
  -2   3   8  150.23    8.61
  -2   3   8  155.31    9.46
   2  -3  -8  158.97    8.56
   2  -3  -7   53.95    4.77
  -2   3   7   47.95    4.50
  -2   3   7   55.69    4.95
  -2   3   7   58.03    5.73
   2  -3  -7   58.31    5.81
   2  -3  -6 1883.54   36.39
  -2   3   6 1495.35   27.29
   2  -3  -6 1421.66   23.48
  -2   3   6 1646.31   25.46
   2  -3  -6 1708.53   28.58
  -2   3   6 1403.67   23.33
   2  -3  -5  322.38   10.74
  -2   3   5  540.59   20.98
  -2   3   5  341.64   12.36
   2  -3  -5  287.08   11.19
   2  -3  -5  495.32   18.27
  -2   3   5  375.49   10.89
  -2   3   5  357.65   11.44
   2  -3  -5  399.11   12.48
   2  -3  -4  593.37   14.89
   2  -3  -4  452.61   13.52
   2  -3  -4  525.30   13.09
  -2   3   4  379.99    9.93
  -2   3   4  515.75   14.17
  -2   3   4  591.18   13.98
   2  -3  -4  397.90   10.74
   2  -3  -3   69.31    4.58
   2  -3  -3   73.45    5.10
  -2   3   3   61.44    4.56
   2  -3  -3   87.29    5.44
  -2   3   3   56.53    3.26
   2  -3  -3   59.11    3.54
  -2   3   3   73.42    4.75
  -2   3   2  470.37   11.79
  -2   3   2  340.00   10.24
  -2   3   2  181.19    5.20
  -2   3   2  413.77   11.04
  -2   3   2  376.94    7.00
   2  -3  -2  429.44   12.05
   2  -3  -2  260.13    8.60
   2  -3  -2  418.66   11.15
   2  -3  -1 5615.75   42.10
   2  -3  -1 5116.59   37.22
  -2   3   0 4680.50   35.11
   2  -3   0 4468.52   34.17
  -2   3   0 4947.37   37.65
  -2   3   0 4494.49   34.13
   2  -3   0 4829.26   36.14
   2  -3   1  511.70   12.34
   2  -3   1  601.54   12.56
   2  -3   1  748.22   13.65
  -2   3  -1  607.09    9.61
   2  -3   1  686.87    9.92
  -2   3  -1  618.22   12.35
  -2   3  -1  435.26   11.39
  -2   3  -1  517.71   12.08
  -2   3  -2 2549.19   27.98
  -2   3  -2 2974.08   24.90
   2  -3   2 2537.98   22.20
   2  -3   2 2454.16   26.86
  -2   3  -2 2549.49   24.30
   2  -3   2 1814.54   22.92
   2  -3   2 2222.17   23.48
  -2   3  -2 2314.81   26.09
   2  -3   3  916.69   17.31
  -2   3  -3 1361.88   20.83
   2  -3   3 1227.30   17.95
   2  -3   3 1116.83   19.60
  -2   3  -3 1363.68   19.31
   2  -3   3 1310.95   18.73
  -2   3  -3 1283.06   17.36
  -2   3  -3 1032.60   18.73
   2  -3   4  584.02   13.36
  -2   3  -4  645.45   12.86
  -2   3  -4  550.89   14.53
  -2   3  -4  789.40   16.45
  -2   3  -4  690.67   15.47
   2  -3   4  730.47   15.82
   2  -3   4  640.22   15.70
   2  -3   4  610.21   14.09
   2  -3   5 1115.07   20.87
   2  -3   5 1259.82   24.27
   2  -3   5 1043.39   19.81
   2  -3   5 1030.33   19.46
  -2   3  -5 1225.07   23.20
  -2   3  -5 1227.81   22.51
   2  -3   5 1187.88   23.61
  -2   3  -5 1428.11   19.99
   2  -3   6  850.06   18.44
   2  -3   6 1169.56   25.31
  -2   3  -6  909.98   15.94
  -2   3  -6 1027.48   22.23
  -2   3  -6 1093.68   23.31
   2  -3   6  770.93   18.66
  -2   3  -6  968.03   17.75
   2  -3   7  268.22   12.67
  -2   3  -7  211.68    9.08
   2  -3   7  312.47   11.68
  -2   3  -7  291.57    9.53
   2  -3   7  235.16   10.90
  -2   3  -7  232.04   11.35
  -2   3  -8  106.40    8.23
  -2   3  -8  159.45    7.28
  -2   3  -8  126.83    7.62
   2  -3   8  134.19    8.82
   2  -3   8  153.14    8.51
  -2   3  -9  241.78   13.36
   2  -3   9  303.37   12.64
  -2   3  -9  290.16   12.18
   2  -3   9  246.28   12.59
  -2   3  -9  290.28   10.48
  -2   3 -10   36.15    5.33
  -2   3 -10   48.55    4.65
   2  -3  10   38.12    5.37
   2  -3  10   39.73    4.83
  -2   3 -10   33.84    4.53
   2  -3  11 1296.28   31.75
  -2   3 -11 1332.16   34.39
  -2   3 -12  260.33   15.73
  -2   3 -12  311.13   14.99
   2  -3  12  325.87   14.50
   2  -3  12  262.30   14.85
   2  -3  13   54.79    6.21
  -2   3 -13   44.18    5.92
   2  -3  13   46.75    6.71
  -2   3 -13   42.78    6.94
   2  -3  14   54.97    6.46
  -2   3 -14   53.76    7.09
  -2   3 -14   44.99    7.57
   2  -3  14   48.26    7.24
   2  -3  15   33.46    5.31
   2  -3  15   28.02    5.87
  -2   3 -15   22.25    5.63
  -2   3 -15   25.47    5.08
  -2   3 -16  166.75   15.24
   2  -3  16  205.25   13.25
   2  -3  16  180.67   14.64
  -2   3 -17    4.01    2.66
  -2   3 -17    8.34    4.28
   2  -3  17    7.24    2.71
   2  -3  17    5.68    2.78
   2  -3  18    7.61    3.62
  -2   3 -18    4.36    3.46
   2  -3  18    9.29    3.19
  -2   3 -19   10.96    4.52
   2  -3  19    8.06    4.26
   2  -3  19   16.85    4.87
   2  -3  20   -1.88    2.58
  -2   3 -20   -2.35    3.02
  -2   3 -21    2.92    3.35
   2  -3  21    1.08    2.71
  -2   2  21   18.47    5.95
  -2   2  21   20.26    6.42
  -2   2  20    5.93    3.47
  -2   2  20   10.04    4.32
   2  -2 -19    3.61    4.03
  -2   2  19    3.10    2.87
  -2   2  19    1.20    2.30
  -2   2  18  141.17   13.57
   2  -2 -18  110.88   14.22
  -2   2  18  112.78   12.21
   2  -2 -17   41.64    6.83
   2  -2 -17   27.78    7.45
  -2   2  17   47.24    7.57
  -2   2  17   45.61    7.52
  -2   2  16  127.86   11.77
   2  -2 -16  101.80   12.51
  -2   2  16  140.92   12.79
   2  -2 -16  143.30   11.69
   2  -2 -15   32.56    7.42
  -2   2  15   31.70    5.72
   2  -2 -15   35.90    5.83
  -2   2  15   25.83    5.29
   2  -2 -14   15.34    5.55
   2  -2 -14   25.35    4.72
  -2   2  14   24.52    5.20
  -2   2  14   29.16    5.33
  -2   2  13   12.29    3.57
   2  -2 -13    9.02    2.74
  -2   2  13   12.52    3.78
   2  -2 -13   12.70    4.95
  -2   2  12    7.26    3.13
  -2   2  12    3.96    2.67
   2  -2 -12    4.57    2.75
   2  -2 -12    6.68    4.09
   2  -2 -11  267.64   12.91
  -2   2  11  279.08   14.54
  -2   2  11  252.54   13.22
   2  -2 -11  303.03   18.69
   2  -2 -10 1922.43   44.09
   2  -2 -10 1801.79   30.64
  -2   2  10 1360.05   31.60
  -2   2  10 1485.10   30.94
   2  -2  -9   31.83    4.38
  -2   2   9   41.23    5.20
   2  -2  -9   49.93    6.79
  -2   2   9   48.58    5.34
  -2   2   9   44.60    4.84
  -2   2   8 1415.67   26.64
  -2   2   8 1461.91   25.25
  -2   2   8 1424.90   28.69
   2  -2  -7  931.61   18.46
  -2   2   7  818.81   20.77
  -2   2   7  791.26   17.20
  -2   2   7  708.05   17.63
   2  -2  -7  969.20   22.88
   2  -2  -7 1043.80   28.50
  -2   2   6  438.84   12.16
  -2   2   6  573.00   16.10
   2  -2  -6  715.18   22.07
   2  -2  -6  684.20   17.49
  -2   2   6  555.21   14.06
   2  -2  -6  419.74   11.67
  -2   2   5 1087.12   18.05
  -2   2   5 1308.15   19.62
   2  -2  -5 1327.61   19.71
   2  -2  -5  993.19   19.61
   2  -2  -5 1397.16   23.87
  -2   2   5 1002.34   20.52
   2  -2  -5 1461.29   29.36
   2  -2  -4  184.90    6.96
  -2   2   4  337.03   15.57
   2  -2  -4  182.96    8.06
   2  -2  -4  174.15    7.22
  -2   2   4  180.04    6.83
  -2   2   4  212.43    8.74
  -2   2   4  204.97    6.91
   2  -2  -4  295.15   12.80
  -2   2   3 1638.98   20.23
   2  -2  -3 2937.28   40.94
  -2   2   3 1377.26   15.61
  -2   2   3 1804.23   24.03
   2  -2  -3 1512.97   21.90
   2  -2  -3 1285.18   17.23
   2  -2  -3 1530.62   17.96
  -2   2   3 3263.33   42.83
   2  -2  -2  331.69    8.42
  -2   2   2  423.23   10.66
  -2   2   2  502.92   10.70
   2  -2  -2  438.49   11.13
   2  -2  -2  373.65   10.27
  -2   2   2  431.37    7.01
   2  -2  -1  563.32   11.51
  -2   2   1  569.43   11.41
  -2   2   1  581.58   11.90
  -2   2   1  547.73   11.16
  -2   2   0   16.40    1.79
   2  -2   0   18.45    2.06
  -2   2   0   16.44    2.07
   2  -2   0   13.59    1.81
   2  -2   0   16.95    1.91
   2  -2   1   71.76    2.58
   2  -2   1   62.24    3.27
  -2   2  -1   86.08    2.97
   2  -2   1   62.37    3.72
   2  -2   1   66.00    3.70
  -2   2  -1   70.93    3.44
  -2   2  -1   69.36    3.80
  -2   2  -1   82.09    4.49
  -2   2  -2 1816.77   20.99
   2  -2   2 1189.43   17.51
   2  -2   2 1410.95   18.29
  -2   2  -2 1454.01   15.04
   2  -2   2 1306.76   14.71
  -2   2  -2 1403.98   18.41
  -2   2  -2 1450.16   16.04
   2  -2   2 1708.06   16.45
   2  -2   3  436.36    9.82
   2  -2   3  348.78    9.66
  -2   2  -3  463.88   11.29
   2  -2   3  484.86   11.86
   2  -2   3  585.06    9.85
  -2   2  -3  549.26   11.80
  -2   2  -3  542.07    8.93
   2  -2   4 1008.18   20.09
  -2   2  -4  960.00   12.78
   2  -2   4  821.59   13.28
  -2   2  -4  938.42   17.41
   2  -2   4  845.23   17.09
  -2   2  -4  759.42   15.89
   2  -2   4  741.94   14.76
   2  -2   4  821.11   15.93
  -2   2  -5  337.70    8.37
   2  -2   5  398.00   13.08
   2  -2   5  402.52   11.88
  -2   2  -5  381.74   12.22
   2  -2   5  353.93   10.66
  -2   2  -5  337.40    7.80
  -2   2  -5  412.25   12.96
   2  -2   6    0.47    1.39
  -2   2  -6    1.55    0.83
  -2   2  -6    0.31    1.38
   2  -2   6    0.68    0.98
  -2   2  -6   -0.38    1.37
  -2   2  -6    1.23    0.75
   2  -2   6    3.58    1.23
  -2   2  -6    0.28    0.73
  -2   2  -7  806.32   20.65
  -2   2  -7  801.73   14.10
  -2   2  -7  815.24   20.91
   2  -2   7  850.84   20.97
  -2   2  -8   98.29    7.58
  -2   2  -8  113.68    5.73
   2  -2   8   98.70    7.30
  -2   2  -8   86.37    7.27
  -2   2  -9   16.30    2.79
  -2   2  -9   17.83    2.61
  -2   2  -9   17.67    3.62
  -2   2  -9   17.59    3.72
   2  -2   9   16.18    2.99
  -2   2 -10  123.25    7.11
  -2   2 -10   81.33    8.30
  -2   2 -10  131.60   10.05
   2  -2  10   90.53    7.71
  -2   2 -11   34.81    5.53
  -2   2 -11   25.35    5.43
   2  -2  11   33.59    4.04
  -2   2 -11   35.59    4.18
   2  -2  11   28.65    4.84
  -2   2 -12    2.68    3.12
  -2   2 -12    1.11    1.83
   2  -2  12    0.93    1.09
   2  -2  12    4.02    1.56
   2  -2  13  209.66   13.53
  -2   2 -13  254.33   15.58
   2  -2  13  236.51   11.96
  -2   2 -13  199.74   14.35
   2  -2  14   27.73    5.47
  -2   2 -14   29.29    5.91
  -2   2 -14   36.58    6.05
   2  -2  15   13.20    4.13
  -2   2 -15   15.41    4.74
  -2   2 -15   17.54    4.49
   2  -2  16   -0.39    1.84
  -2   2 -16    4.76    3.55
  -2   2 -16   -1.40    2.88
  -2   2 -16   -1.21    2.71
  -2   2 -17   88.13   10.02
  -2   2 -17  113.66   11.67
  -2   2 -17  124.80   13.23
   2  -2  17  122.38   12.32
  -2   2 -18   20.55    6.75
  -2   2 -18   17.08    4.68
   2  -2  18   19.63    4.97
   2  -2  19   93.45    9.89
  -2   2 -19   76.73   11.33
   2  -2  19   88.33   11.32
  -2   2 -20   16.56    6.26
   2  -2  20   16.37    5.75
   2  -2  20   16.94    4.57
  -2   2 -21    0.38    4.17
   2  -2  21    2.93    3.60
  -2   1  21    6.41    3.94
  -2   1  21    2.87    3.27
  -2   1  20   19.96    5.82
   2  -1 -20   20.22    7.80
  -2   1  20   17.17    5.63
   2  -1 -19    6.91    4.62
  -2   1  19    1.08    2.28
  -2   1  19   -0.62    2.73
   2  -1 -18   22.05    7.29
  -2   1  18    8.04    4.15
  -2   1  18   10.41    4.25
  -2   1  17    9.08    3.49
   2  -1 -17   13.66    5.62
  -2   1  17   17.14    4.99
  -2   1  16  145.71   12.81
   2  -1 -16  138.40   14.63
   2  -1 -16  170.07   13.01
  -2   1  16  147.85   12.98
   2  -1 -15   32.49    7.14
   2  -1 -15   22.67    4.76
  -2   1  15   26.97    5.57
  -2   1  15   23.29    4.90
   2  -1 -14   15.73    3.67
   2  -1 -14   16.61    5.88
  -2   1  14   12.00    3.78
  -2   1  14   13.54    3.77
   2  -1 -13   12.75    3.53
   2  -1 -13    6.35    2.93
  -2   1  13   11.35    3.60
  -2   1  13   13.13    3.66
  -2   1  12    3.43    2.39
   2  -1 -12    0.84    2.23
   2  -1 -12    1.43    2.91
  -2   1  12    2.48    1.87
   2  -1 -11   11.71    3.14
  -2   1  11    9.69    3.30
  -2   1  11    4.44    2.13
   2  -1 -11    6.62    2.74
  -2   1  10   96.88    7.02
   2  -1 -10   89.50    6.95
  -2   1  10   97.13    8.04
  -2   1  10   97.53    8.12
   2  -1 -10   93.43    9.73
  -2   1   9   40.80    4.33
  -2   1   9   48.22    5.41
   2  -1  -9   49.98    4.74
  -2   1   9   46.38    5.15
   2  -1  -9   57.36    7.91
   2  -1  -8  355.72   17.17
   2  -1  -8  351.91   11.47
  -2   1   8  349.65   13.92
  -2   1   8  345.63   11.48
  -2   1   8  338.56   13.09
  -2   1   7  206.34    8.17
   2  -1  -7  181.25    7.68
   2  -1  -7  213.95   12.81
  -2   1   7  213.73    9.59
   2  -1  -7  208.19   10.64
  -2   1   7  193.93    9.92
   2  -1  -6   24.91    4.68
   2  -1  -6   18.64    2.31
  -2   1   6   14.61    2.72
   2  -1  -6   19.14    3.05
   2  -1  -6   25.95    3.62
  -2   1   6   17.29    2.69
  -2   1   6   19.51    2.41
   2  -1  -5   14.51    3.34
  -2   1   5   10.33    1.68
  -2   1   5   13.10    2.19
   2  -1  -5   12.06    2.18
   2  -1  -5   12.10    1.72
   2  -1  -5   10.43    2.17
  -2   1   5   11.13    2.11
  -2   1   5   19.02    4.26
  -2   1   4  186.56    7.90
  -2   1   4  169.66    6.42
   2  -1  -4  223.63   10.52
  -2   1   4  188.09    6.17
   2  -1  -4  214.82    7.97
   2  -1  -4  181.23    5.95
   2  -1  -4  172.18    7.74
   2  -1  -3  129.60    4.68
  -2   1   3  125.58    4.79
   2  -1  -3  132.41    6.22
  -2   1   3  137.29    4.84
   2  -1  -2 3122.93   27.92
  -2   1   2 2824.82   26.51
   2  -1  -2 3064.93   21.04
  -2   1   2 3116.69   19.32
  -2   1   2 5029.93   47.40
  -2   1   2 2657.51   20.35
   2  -1  -2 5224.66   47.76
   2  -1  -1  647.34   11.55
   2  -1  -1  646.20   11.47
  -2   1   1  599.42    9.58
   2  -1  -1  617.04    9.44
   2  -1   0  785.42   11.11
  -2   1   0  784.31   11.24
  -2   1   0  789.93   11.01
  -2   1   0  820.74   11.75
   2  -1   0  833.82   11.28
   2  -1   0  824.59   12.06
  -2   1  -2  705.83   11.61
   2  -1   2  764.35   14.10
   2  -1   2  666.59   11.38
  -2   1  -2  811.00   11.86
   2  -1   2  752.60   12.32
   2  -1   3  662.01   12.27
   2  -1   3  675.23   12.89
   2  -1   3  681.00   15.01
  -2   1  -3  743.21   13.40
  -2   1  -3  795.11   15.44
  -2   1  -3  605.64   11.92
  -2   1  -4  647.18   15.33
  -2   1  -4  589.50    6.88
   2  -1   4  575.11   13.56
   2  -1   4  625.24   13.53
  -2   1  -4  583.82   13.55
  -2   1  -4  577.18    7.60
   2  -1   5  123.31    6.56
   2  -1   5  119.03    6.84
  -2   1  -5  140.90    4.05
  -2   1  -5  164.88    8.02
   2  -1   5  150.14    7.77
  -2   1  -5  122.66    6.52
  -2   1  -5  165.95    8.36
   2  -1   6  351.50   11.85
   2  -1   6  328.77    7.73
   2  -1   6  478.52   14.21
   2  -1   6  351.63   12.89
  -2   1  -6  320.22    7.54
  -2   1  -6  489.46   15.23
  -2   1  -6  441.67   14.24
  -2   1  -6  361.07   12.36
   2  -1   7  125.91    8.38
  -2   1  -7  122.03    7.87
   2  -1   7  152.24    8.45
   2  -1   7  140.78    5.73
  -2   1  -7  149.18    5.74
   2  -1   7  127.74    7.68
  -2   1  -7  162.79    9.33
  -2   1  -7  152.40    8.96
  -2   1  -8    8.50    2.78
  -2   1  -8    6.95    2.36
  -2   1  -8    6.36    1.40
   2  -1   8    5.74    1.73
   2  -1   8    6.99    1.46
   2  -1   8    4.84    1.68
  -2   1  -9  154.46    7.19
   2  -1   9  142.96    9.37
  -2   1  -9  135.48    9.51
   2  -1   9  161.44    7.48
  -2   1 -10   88.85    8.34
  -2   1 -10   88.57    5.91
  -2   1 -10   87.73    8.33
   2  -1  10   98.44    6.31
  -2   1 -11  237.09   14.25
   2  -1  11  179.51   11.66
  -2   1 -11  212.36    9.79
   2  -1  11  214.31    9.97
  -2   1 -11  198.12   12.86
  -2   1 -12  258.90   15.43
   2  -1  12  276.56   14.95
   2  -1  13  129.44    8.72
   2  -1  13  113.05    9.90
  -2   1 -13  110.69   10.74
  -2   1 -13  140.75   11.93
  -2   1 -14  201.76   15.10
   2  -1  14  203.64   13.79
   2  -1  14  235.26   12.38
  -2   1 -15    5.06    3.54
   2  -1  15    3.18    2.30
  -2   1 -15    7.79    4.52
   2  -1  15    3.18    1.87
  -2   1 -16    2.31    2.54
   2  -1  16    3.68    2.00
  -2   1 -16    5.24    3.61
   2  -1  16    2.69    2.50
  -2   1 -17  142.10   14.03
  -2   1 -17  157.83   14.23
   2  -1  17  167.62   11.90
   2  -1  17  144.45   13.20
  -2   1 -18    8.25    4.43
  -2   1 -18   10.61    4.38
   2  -1  18    8.68    3.02
   2  -1  18    5.25    3.24
  -2   1 -19  172.92   15.23
  -2   1 -19  165.95   16.27
   2  -1  19  176.23   15.81
  -2   1 -20   -2.64    3.60
   2  -1  20    1.88    2.23
  -2   1 -20   -0.85    2.68
   2  -1  21   10.17    5.36
  -2   1 -21    3.82    3.68
  -2   1 -22    9.36    5.75
  -2   0  21   11.14    4.50
  -2   0  21    8.67    4.25
  -2   0  20   -3.08    3.36
   2   0 -20    8.65    6.06
  -2   0  20    9.41    4.46
  -2   0  19    1.21    2.08
   2   0 -19   -3.11    4.12
  -2   0  19    3.77    2.92
  -2   0  18    2.85    3.47
  -2   0  18    4.68    3.48
   2   0 -18    7.74    4.28
  -2   0  17    9.39    3.65
   2   0 -17   19.08    6.64
  -2   0  17   17.43    4.93
  -2   0  16   38.80    6.70
   2   0 -16   24.76    6.48
   2   0 -16   51.14    6.88
  -2   0  16   42.70    7.25
  -2   0  15   40.75    7.02
   2   0 -15   26.31    6.82
   2   0 -15   52.06    7.21
  -2   0  15   43.26    6.80
  -2   0  14  209.16   14.30
   2   0 -14  245.13   14.01
   2   0 -14  197.33   16.08
  -2   0  14  216.82   14.66
   2   0 -13  190.15   15.16
  -2   0  13  191.14   13.07
  -2   0  13  217.57   13.99
   2   0 -13  213.80   12.72
  -2   0  12  250.44   14.34
   2   0 -12  238.34   16.79
  -2   0  12  250.83   14.40
  -2   0  11  341.90   15.87
  -2   0  11  315.62   12.69
  -2   0  11  303.28   15.07
   2   0 -11  346.21   13.93
   2   0 -11  337.21   19.68
  -2   0  10    3.93    2.25
   2   0 -10    1.40    1.39
  -2   0  10    2.91    1.59
  -2   0  10    2.26    1.51
  -2   0   9  161.66    7.98
   2   0  -9  167.65    8.65
  -2   0   9  159.14    9.97
   2   0  -9  167.32   12.64
  -2   0   9  165.47    9.95
  -2   0   8   88.36    5.50
  -2   0   8   83.35    6.91
   2   0  -8   92.35    8.75
  -2   0   8   85.26    6.73
   2   0  -8   70.22    5.16
   2   0  -7   60.09    4.23
  -2   0   7   70.36    5.70
  -2   0   7   72.10    5.98
  -2   0   7   66.20    4.45
  -2   0   6 1351.12   17.80
  -2   0   6 1171.75   23.01
   2   0  -6 1217.58   23.63
   2   0  -6 1421.49   25.55
  -2   0   6 1321.35   23.14
   2   0  -6 1275.08   17.61
  -2   0   5   77.86    7.07
   2   0  -5   54.83    3.15
   2   0  -5   85.26    6.95
  -2   0   5   60.88    4.52
  -2   0   5   63.39    3.40
   2   0  -5   66.97    5.06
   2   0  -5   66.32    5.19
  -2   0   5   61.35    4.87
  -2   0   4   73.54    4.51
   2   0  -4   61.24    2.90
  -2   0   4   69.29    4.80
  -2   0   4   73.46    3.21
   2   0  -4   72.46    4.73
   2   0  -4   72.80    5.02
   2   0  -3   65.26    4.51
   2   0  -3   67.33    2.56
  -2   0   3   60.21    3.56
  -2   0   3   64.63    2.58
  -2   0   3   97.76    6.95
   2   0  -3   69.10    3.97
  -2   0   3   67.56    4.38
   2   0  -3   88.76    6.11
  -2   0   2 1195.62   13.77
   2   0  -2 1239.39   18.12
  -2   0   2 1210.68   16.57
   2   0  -2 1242.28   14.58
   2   0  -2 1253.22    9.77
  -2   0   1    5.72    0.82
  -2   0   1   10.69    2.05
  -2   0   1    3.90    1.12
   2   0  -1   10.26    2.34
   2   0  -1    6.09    1.16
   2   0  -1    6.08    0.88
  -2   0   1    6.34    0.76
   2   0  -1    6.97    0.74
   2   0   0  670.00    7.75
  -2   0   0  724.67   10.03
   2   0   0  625.77    9.44
  -2   0   0  569.96    8.96
   2   0   0  581.14    9.29
  -2   0   0  695.17    7.72
   2   0   2 1355.02   15.69
  -2   0  -2 1354.89   13.70
   2   0   3  107.36    4.64
   2   0   3  110.39    5.37
  -2   0  -3  135.00    6.43
  -2   0  -3  109.38    4.52
  -2   0  -3  137.87    6.00
   2   0   3  124.87    5.83
   2   0   4  697.14   14.20
   2   0   4  531.61   12.37
  -2   0  -4  602.15   14.26
  -2   0  -4  707.14   15.31
  -2   0  -4  529.20   11.53
   2   0   4  747.04   15.28
   2   0   5   13.56    2.32
   2   0   5   11.34    2.38
  -2   0  -5    9.98    2.28
  -2   0  -5    8.96    1.82
  -2   0  -5    9.57    2.10
   2   0   5   13.05    1.20
   2   0   5    7.96    1.94
  -2   0  -5    7.45    0.94
  -2   0  -6  282.44    6.79
   2   0   6  314.96   11.85
  -2   0  -6  367.48   12.52
   2   0   6  320.98    7.07
   2   0   6  275.97   10.81
   2   0   6  325.07   11.33
  -2   0  -6  269.44   10.43
  -2   0  -6  340.00   12.86
   2   0   7  381.99    9.06
   2   0   7  496.37   14.64
   2   0   7  479.47   15.11
  -2   0  -7  544.33   16.44
  -2   0  -7  546.75   17.44
  -2   0  -7  413.73   14.13
   2   0   7  488.09   16.46
  -2   0  -7  401.14    9.36
   2   0   8 1108.18   23.51
   2   0   8  962.65   23.15
  -2   0  -8  833.41   21.73
  -2   0  -8  951.97   16.09
  -2   0  -8 1040.78   24.11
   2   0   8  857.08   15.19
  -2   0  -9  146.87    9.67
  -2   0  -9  138.30    6.71
   2   0   9  115.06    8.33
  -2   0  -9  109.23    8.47
   2   0   9  134.15    6.52
   2   0  10  360.25   11.82
  -2   0 -10  328.03   15.26
  -2   0 -10  351.70   11.63
   2   0  10  313.07   14.32
  -2   0 -11   60.68    5.17
   2   0  11   59.58    5.20
  -2   0 -11   61.28    6.95
  -2   0 -11   46.68    6.53
   2   0  11   54.34    6.21
   2   0  12  568.68   20.79
  -2   0 -12  548.86   21.92
  -2   0 -13    2.72    2.21
   2   0  13    3.49    1.86
   2   0  13    2.92    2.36
  -2   0 -13    2.28    2.74
  -2   0 -14   38.29    6.86
   2   0  14   29.23    5.71
   2   0  14   38.05    5.16
  -2   0 -14   26.57    5.53
  -2   0 -15  167.11   14.06
   2   0  15  145.12   10.21
   2   0  15  107.51   10.38
  -2   0 -15  108.88   11.46
  -2   0 -16    1.62    2.24
  -2   0 -16    1.92    3.75
   2   0  16    0.05    1.80
   2   0  16    0.72    1.63
  -2   0 -17   42.83    7.87
   2   0  17   62.22    8.74
  -2   0 -17   60.70    9.26
   2   0  17   74.52    8.02
  -2   0 -18   31.59    7.13
   2   0  18   30.05    6.54
  -2   0 -18   34.14    7.27
   2   0  18   37.09    6.08
  -2   0 -19   43.44    8.45
  -2   0 -19   35.21    7.80
   2   0  19   32.55    7.00
  -2   0 -20    5.91    4.57
  -2   0 -20    4.19    3.89
   2   0  20    0.03    3.21
  -2   0 -21    0.34    3.44
   2   0  21    5.55    3.35
  -2   0 -22    5.38    5.02
   2   0  22    0.45    2.77
  -2  -1  21    7.49    4.08
  -2  -1  21   -1.58    3.28
   2   1 -20    3.87    3.68
  -2  -1  20    3.58    3.62
  -2  -1  20    2.35    3.38
  -2  -1  19   41.62    7.61
   2   1 -19   16.94    6.04
  -2  -1  19   42.35    8.30
  -2  -1  18   51.69    8.48
  -2  -1  18   40.08    7.70
   2   1 -18   32.04    7.65
  -2  -1  17  109.04   11.74
   2   1 -17   98.96   12.71
  -2  -1  17   98.23   11.09
  -2  -1  16    3.87    3.01
   2   1 -16    0.50    3.51
  -2  -1  16    0.67    1.85
   2   1 -15  531.84   21.03
  -2  -1  15  491.30   22.78
   2   1 -14    1.75    3.43
   2   1 -14    9.61    3.00
  -2  -1  14    6.87    3.37
  -2  -1  14    3.35    1.80
  -2  -1  13  375.56   18.92
  -2  -1  13  349.27   17.87
   2   1 -13  396.11   16.88
   2   1 -12  255.60   12.88
  -2  -1  12  193.90   10.04
  -2  -1  12  195.66   13.02
  -2  -1  12  243.52   14.46
   2   1 -12  179.65   14.04
   2   1 -11  615.80   18.94
  -2  -1  11  587.13   21.48
  -2  -1  11  614.84   16.84
   2   1 -11  593.79   25.21
  -2  -1  10   91.31    6.27
   2   1 -10  113.59    7.74
  -2  -1  10  105.62    8.65
  -2  -1  10   89.34    8.05
   2   1 -10  101.49   10.14
   2   1  -9   23.94    5.45
   2   1  -9   22.01    3.38
  -2  -1   9   29.65    4.57
  -2  -1   9   27.08    4.23
  -2  -1   9   31.44    3.38
   2   1  -8  420.64   18.87
  -2  -1   8  454.44   16.14
  -2  -1   8  473.44   11.70
  -2  -1   8  452.67   15.84
  -2  -1   7 1012.25   22.71
  -2  -1   7 1007.65   15.70
  -2  -1   7 1045.64   23.00
  -2  -1   6  537.02   10.05
  -2  -1   6  772.31   18.83
   2   1  -6  477.17   10.69
   2   1  -6  645.49   17.01
   2   1  -6  823.51   23.42
   2   1  -6  763.33   19.01
  -2  -1   6  737.50   17.54
  -2  -1   5  445.94    7.87
  -2  -1   5  382.73   12.50
   2   1  -5  570.29   18.55
  -2  -1   5  843.55   23.50
   2   1  -5  519.94   14.56
   2   1  -5  716.44   16.57
   2   1  -5  301.01    7.50
  -2  -1   5  460.65   13.05
   2   1  -4  169.92    9.32
   2   1  -4  183.76    7.71
  -2  -1   4  268.00   12.17
  -2  -1   4  189.62    8.16
   2   1  -4  171.93    7.79
  -2  -1   4  152.85    6.93
  -2  -1   4  170.42    3.91
   2   1  -4   73.29    2.83
   2   1  -3 3702.79   33.44
  -2  -1   3 2693.11   28.47
   2   1  -3 3789.55   31.91
   2   1  -3 5095.09   45.97
  -2  -1   3 4597.98   45.90
  -2  -1   3 3431.89   29.90
  -2  -1   2  298.23    8.96
   2   1  -2  387.09   11.73
  -2  -1   2  391.52   11.66
  -2  -1   2  248.07    7.21
   2   1  -2  249.89    7.26
   2   1  -2  284.50    8.47
   2   1  -1  346.87    8.86
   2   1  -1  381.57    8.29
  -2  -1   1  389.70    9.15
   2   1  -1  338.48   10.17
   2   1   0   14.05    1.58
  -2  -1   0    2.02    0.45
   2   1   0   13.48    1.28
  -2  -1   0   15.54    1.82
  -2  -1   0   17.85    1.58
   2   1   0   19.09    1.88
  -2  -1   0   12.48    1.51
   2   1   0    6.58    1.17
   2   1   1 3567.17   26.32
  -2  -1  -2 1775.75   16.41
   2   1   2 2100.40   20.70
   2   1   2 2275.99   21.52
   2   1   2 1937.82   20.50
   2   1   2 1848.45   13.17
  -2  -1  -2 1709.14   12.12
  -2  -1  -2 2356.32   21.32
   2   1   2 2032.01   16.02
  -2  -1  -3  382.97    7.48
   2   1   3  480.52   11.15
  -2  -1  -3  425.21   10.35
   2   1   3  481.85   10.86
   2   1   3  432.60    6.60
  -2  -1  -3  515.49   11.84
   2   1   3  432.17    8.46
  -2  -1  -3  377.38    6.57
   2   1   4  193.66    7.45
  -2  -1  -4  179.69    7.61
   2   1   4  170.59    4.41
  -2  -1  -4  175.26    4.68
   2   1   4  198.28    8.01
  -2  -1  -4  162.72    5.96
  -2  -1  -4  178.17    7.41
   2   1   4  185.76    6.64
   2   1   5   99.97    6.03
   2   1   5   94.61    5.68
  -2  -1  -5   92.17    3.82
  -2  -1  -5   77.51    5.00
  -2  -1  -5  104.51    6.12
   2   1   5   86.24    3.47
  -2  -1  -5  115.41    6.95
   2   1   5  101.31    6.22
  -2  -1  -6  840.10   18.56
   2   1   6  775.24   17.19
   2   1   6  868.59   20.41
   2   1   6  718.04   11.69
   2   1   6  841.97   18.88
  -2  -1  -6  786.97   12.62
  -2  -1  -6  742.28   16.83
  -2  -1  -7   39.80    4.56
   2   1   7   41.63    4.58
  -2  -1  -7   38.03    4.27
   2   1   7   41.87    3.11
   2   1   7   37.84    4.09
  -2  -1  -7   46.09    5.13
  -2  -1  -7   41.46    3.19
   2   1   8   -0.47    0.87
  -2  -1  -8    2.39    1.81
   2   1   8    0.23    1.01
  -2  -1  -8    2.19    1.78
  -2  -1  -8    0.81    0.62
   2   1   8    1.03    1.78
   2   1   8    3.41    1.68
   2   1   9   25.90    4.08
  -2  -1  -9   23.32    3.68
  -2  -1  -9   23.38    2.93
  -2  -1  -9   21.13    3.99
   2   1   9   24.85    2.83
  -2  -1 -10  149.79   10.06
  -2  -1 -10  169.17    8.24
  -2  -1 -10  172.61   10.78
   2   1  10  159.43   10.59
   2   1  10  174.38    8.28
   2   1  11  392.47   17.11
   2   1  11  394.53   13.27
  -2  -1 -11  440.87   18.24
  -2  -1 -11  388.63   13.38
   2   1  12   12.83    3.44
  -2  -1 -12   15.87    3.80
  -2  -1 -12   15.07    4.50
   2   1  12   18.16    3.10
  -2  -1 -13    3.13    2.60
   2   1  13    0.19    1.25
  -2  -1 -13    5.85    3.25
   2   1  13    0.05    1.69
  -2  -1 -14   26.76    6.24
   2   1  14   20.47    4.46
   2   1  14   32.93    4.76
  -2  -1 -15  118.39   12.06
  -2  -1 -15   99.44   10.68
   2   1  15   91.54    9.69
   2   1  15  130.91    9.53
  -2  -1 -16   15.39    4.51
   2   1  16   15.21    4.53
   2   1  16   15.83    3.76
  -2  -1 -16   14.95    4.75
   2   1  17    0.29    1.79
  -2  -1 -17   -5.12    4.20
   2   1  17   -1.26    2.49
  -2  -1 -17   -0.23    2.69
  -2  -1 -18    5.10    2.97
  -2  -1 -18    0.59    4.23
   2   1  18    0.13    1.85
   2   1  18    2.46    3.08
   2   1  19   31.05    5.83
  -2  -1 -19   26.03    7.07
   2   1  19   36.38    7.04
  -2  -1 -19   37.15    8.02
  -2  -1 -20    6.19    4.48
   2   1  20    8.06    4.88
  -2  -1 -20    6.56    5.09
  -2  -1 -21    2.21    3.51
   2   1  21    4.32    4.29
  -2  -1 -21    1.58    3.36
   2   1  22   -2.92    2.73
  -2  -1 -22  -10.03    6.58
   2   2 -21   11.28    5.80
  -2  -2  20   80.59   11.46
   2   2 -20   65.79   11.94
  -2  -2  20   82.34   11.11
  -2  -2  19    4.73    2.70
   2   2 -19    6.44    5.48
  -2  -2  19    1.15    2.57
  -2  -2  18   45.85    8.17
  -2  -2  18   43.39    7.82
   2   2 -18   28.78    7.36
   2   2 -17   13.64    5.26
  -2  -2  17   18.59    5.19
  -2  -2  17   16.46    5.03
   2   2 -16    8.00    3.89
  -2  -2  16   13.68    4.78
  -2  -2  16   10.31    3.54
  -2  -2  15   75.94    6.43
   2   2 -15   63.28    9.89
  -2  -2  15   73.38    8.80
  -2  -2  15   71.71    9.03
  -2  -2  14   68.83    8.65
   2   2 -14   67.01    9.57
  -2  -2  14   65.31    8.27
  -2  -2  13   16.86    4.57
   2   2 -13    8.08    3.95
   2   2 -13   15.68    3.23
  -2  -2  13   12.41    3.81
  -2  -2  12  197.87   13.07
   2   2 -12  196.95   10.54
  -2  -2  12  166.32    9.33
  -2  -2  12  157.53   11.95
   2   2 -12  155.76   13.40
  -2  -2  11   78.83    6.10
   2   2 -11   80.79    9.80
  -2  -2  11   90.89    8.80
   2   2 -11  102.85    7.45
  -2  -2  11   90.36    8.59
   2   2 -10  189.30   13.88
  -2  -2  10  185.47    8.52
  -2  -2  10  188.50   11.86
  -2  -2  10  199.64   12.30
   2   2  -9   93.82    6.14
  -2  -2   9   82.19    5.24
   2   2  -9   62.74    8.07
  -2  -2   9   70.51    6.91
  -2  -2   9   81.93    7.37
  -2  -2   8   22.28    3.73
   2   2  -8   25.92    3.04
  -2  -2   8   24.85    2.71
   2   2  -8   20.16    4.52
  -2  -2   8   24.50    3.99
  -2  -2   7  295.45    8.18
  -2  -2   7  323.22   13.53
  -2  -2   7  317.68   12.98
  -2  -2   6   28.11    2.35
   2   2  -6   34.40    4.94
  -2  -2   6   34.60    4.13
  -2  -2   6   38.84    2.54
  -2  -2   6   32.39    4.10
   2   2  -5  454.23   13.79
  -2  -2   5  457.51   13.62
  -2  -2   5  461.36   14.41
  -2  -2   5  429.84    7.44
  -2  -2   4 1032.96   20.17
  -2  -2   4 1004.85   24.33
   2   2  -4  943.11   18.76
  -2  -2   4  920.02    9.15
   2   2  -4  952.23   18.83
  -2  -2   4  877.20   17.96
   2   2  -3   12.59    2.18
  -2  -2   3   13.01    2.30
  -2  -2   3    9.86    2.74
  -2  -2   3   11.79    2.05
   2   2  -3   12.13    2.23
   2   2  -3   16.52    3.09
  -2  -2   2 1352.90   19.59
   2   2  -2 1305.27   18.64
  -2  -2   1 2450.04   23.43
   2   2  -1 2347.37   24.33
   2   2  -1 2239.39   13.60
  -2  -2   1 2406.96   26.11
   2   2  -1 2251.43   23.01
   2   2   0 1803.91   16.80
  -2  -2   0  149.78    5.26
   2   2   1  286.48    8.12
   2   2   1  250.56    7.23
  -2  -2  -1  260.49    6.66
  -2  -2  -1  294.78    7.83
  -2  -2  -2  140.97    5.86
   2   2   2  151.18    5.91
   2   2   2  110.96    4.72
   2   2   2  159.99    5.73
  -2  -2  -2  121.38    5.48
  -2  -2  -2  130.94    5.11
   2   2   3 8150.59   48.12
   2   2   4   91.08    5.15
   2   2   4   93.85    4.22
  -2  -2  -4   99.05    4.36
  -2  -2  -4  102.99    6.02
  -2  -2  -4  104.81    4.69
  -2  -2  -4   99.04    5.55
   2   2   4  104.83    5.94
  -2  -2  -5 1055.13   16.72
  -2  -2  -5  840.51   14.02
   2   2   5 1013.80   18.60
  -2  -2  -5 1035.23   18.93
  -2  -2  -5  974.47   20.18
   2   2   5  884.28   13.69
   2   2   5 1030.93   18.43
   2   2   5 1051.36   20.66
   2   2   6  340.91   11.34
  -2  -2  -6  319.33    9.05
   2   2   6  341.91   12.25
  -2  -2  -6  353.68   13.10
   2   2   6  346.85   12.57
   2   2   6  300.26    8.41
  -2  -2  -6  289.91   10.15
  -2  -2  -6  351.79   12.01
  -2  -2  -7  625.74   13.94
   2   2   7  464.68   11.35
   2   2   7  605.27   16.16
  -2  -2  -7  573.35   16.23
  -2  -2  -7  540.65   15.49
   2   2   7  736.26   19.98
  -2  -2  -7  860.09   22.02
   2   2   7  592.72   17.67
  -2  -2  -8   11.47    2.29
  -2  -2  -8    9.96    2.62
   2   2   8   12.07    2.77
  -2  -2  -8   11.13    2.88
   2   2   8    1.75    2.35
   2   2   8    9.84    1.89
  -2  -2  -9 1982.97   34.27
  -2  -2  -9 1753.45   26.68
   2   2   9 1831.16   34.35
  -2  -2  -9 1893.59   33.31
  -2  -2 -10  162.96   10.30
   2   2  10  155.72    8.10
  -2  -2 -10  158.84    8.37
   2   2  10  173.70   11.04
  -2  -2 -10  144.77    9.70
   2   2  11  536.85   20.16
   2   2  11  562.53   16.53
  -2  -2 -11  499.06   19.29
  -2  -2 -11  559.52   20.23
   2   2  12  743.77   24.90
   2   2  12  779.02   20.47
  -2  -2 -12  798.41   25.58
  -2  -2 -13   12.07    4.07
  -2  -2 -13    5.21    3.46
   2   2  13    7.63    2.38
   2   2  13    3.71    1.85
  -2  -2 -14  825.79   28.67
  -2  -2 -14 1116.83   32.57
   2   2  14 1006.97   25.20
   2   2  14  920.78   29.48
   2   2  15    8.93    2.92
   2   2  15   12.94    4.43
  -2  -2 -15   16.94    4.58
  -2  -2 -15    7.61    3.62
  -2  -2 -16   39.67    7.21
   2   2  16   60.13    6.71
  -2  -2 -16   58.20    8.52
   2   2  16   48.31    7.04
  -2  -2 -17  161.14   14.67
   2   2  17  140.76   12.66
  -2  -2 -17  121.63   12.68
   2   2  17  174.93   11.96
   2   2  18  224.15   14.01
   2   2  18  174.53   14.89
  -2  -2 -18  230.39   18.12
  -2  -2 -18  173.43   15.61
  -2  -2 -19   12.85    5.06
   2   2  19   13.25    3.69
  -2  -2 -19   12.72    4.93
   2   2  19   10.87    4.24
  -2  -2 -20    5.29    5.17
  -2  -2 -20   10.67    4.36
   2   2  20    5.04    3.17
  -2  -2 -21   22.90    7.13
   2   2  21   16.85    5.15
  -2  -2 -21   18.30    6.52
   2   2  22    8.43    4.51
  -2  -2 -22    0.86    3.81
  -2  -3  20   24.07    6.75
   2   3 -20   16.27    5.82
  -2  -3  19   13.83    5.59
   2   3 -19   10.84    5.22
   2   3 -19   15.07    6.55
  -2  -3  18   -1.88    2.93
   2   3 -18    7.21    4.83
   2   3 -18    5.16    4.76
  -2  -3  17   50.25    8.37
   2   3 -17   32.50    8.30
  -2  -3  16    0.08    2.51
  -2  -3  16    0.38    2.35
   2   3 -16    3.06    3.47
  -2  -3  15    1.70    2.69
   2   3 -15    3.47    4.19
  -2  -3  15    3.52    3.21
  -2  -3  14  129.79   11.85
   2   3 -14  123.01   13.09
  -2  -3  14  134.56    8.16
  -2  -3  14  131.52   11.60
  -2  -3  13    0.39    1.50
  -2  -3  13    0.56    1.96
   2   3 -13    4.89    4.15
  -2  -3  13    0.75    0.93
   2   3 -12    6.60    3.59
  -2  -3  12   13.80    4.22
  -2  -3  12   19.86    2.82
  -2  -3  12   13.68    3.76
  -2  -3  11   26.11    4.91
  -2  -3  11   18.19    3.21
  -2  -3  11   21.92    2.88
   2   3 -11   23.20    5.53
  -2  -3  11   18.57    4.17
   2   3 -10  339.41   18.29
  -2  -3  10  291.67   10.58
  -2  -3  10  395.76   17.54
  -2  -3  10  414.87   11.79
  -2  -3  10  351.46   16.36
  -2  -3   9    5.86    2.09
  -2  -3   9    3.66    1.64
   2   3  -9    2.63    2.45
  -2  -3   9    4.06    2.22
  -2  -3   9    6.50    1.44
  -2  -3   8  537.98   18.60
  -2  -3   8  575.45   12.23
   2   3  -8  514.04   20.19
  -2  -3   8  529.48   18.12
  -2  -3   7  236.10   11.57
  -2  -3   7  197.15    7.23
  -2  -3   7  221.74   11.84
   2   3  -7  224.41   13.01
  -2  -3   6 2528.54   36.30
  -2  -3   6 2551.87   22.29
  -2  -3   6 2547.31   36.69
   2   3  -5 1452.14   29.21
  -2  -3   5 1499.61   26.49
  -2  -3   4  147.05    5.10
   2   3  -4  136.21    9.20
   2   3  -4  145.62    7.56
   2   3  -4  184.87    9.38
  -2  -3   4  162.80    8.12
   2   3  -4  143.16    8.21
  -2  -3   4  175.05    4.95
  -2  -3   4  170.39   10.07
   2   3  -3  149.65    8.09
  -2  -3   3  147.75    7.31
  -2  -3   3  162.43    4.56
  -2  -3   3  181.38    9.51
   2   3  -3  151.73    4.57
   2   3  -3  195.65   10.33
   2   3  -3  164.69    7.97
   2   3  -3  136.84    6.94
   2   3  -2   46.88    4.93
  -2  -3   2   43.71    2.46
   2   3  -2   36.91    3.51
   2   3  -2   34.84    3.60
   2   3  -2   42.94    3.96
  -2  -3   2   50.66    4.34
   2   3  -2   40.52    2.35
  -2  -3   2   37.59    3.41
   2   3  -1  389.50    7.77
  -2  -3   1  303.59    6.95
  -2  -3   1  307.67    9.38
  -2  -3   1  446.88   14.10
  -2  -3   1  324.31    9.64
   2   3  -1  316.29   11.39
   2   3  -1  437.02   10.16
   2   3  -1  308.84    9.44
   2   3   0  985.98   16.28
   2   3   0 1034.65   13.61
  -2  -3   0 1015.35   16.26
  -2  -3   0 1364.59   23.28
  -2  -3   0 1250.53   15.16
   2   3   0 1225.52   20.96
   2   3   0 1293.63   13.99
  -2  -3  -1 9032.63   48.95
   2   3   3  490.61   11.94
  -2  -3  -3  471.56   12.45
  -2  -3  -3  607.97   13.57
  -2  -3  -3  651.37   13.42
   2   3   3  557.95   12.32
   2   3   3  641.65   14.07
   2   3   4  424.28   11.78
  -2  -3  -4  421.45   11.75
   2   3   4  349.85   11.47
   2   3   4  311.91    9.29
  -2  -3  -4  343.63   10.09
   2   3   4  460.36   13.20
   2   3   5    7.58    1.53
   2   3   5   11.16    2.11
  -2  -3  -5    8.92    2.07
  -2  -3  -5    4.28    1.46
  -2  -3  -5   10.81    2.17
   2   3   5   10.71    2.35
  -2  -3  -5    8.77    1.76
  -2  -3  -6   46.60    4.02
  -2  -3  -6   49.96    4.62
   2   3   6   47.46    3.89
  -2  -3  -6   52.10    5.11
   2   3   6   58.33    4.88
  -2  -3  -6   44.07    4.39
   2   3   6   56.40    5.39
  -2  -3  -7   84.03    5.60
   2   3   7   94.03    7.24
  -2  -3  -7   92.55    6.69
  -2  -3  -7   85.75    6.05
   2   3   7   85.27    5.36
  -2  -3  -8    1.44    1.65
  -2  -3  -8    1.29    0.99
  -2  -3  -8    2.13    1.74
   2   3   8    0.11    1.78
   2   3   8    0.56    0.79
   2   3   8    0.59    1.29
  -2  -3  -9 3042.62   42.16
  -2  -3  -9 3273.88   44.34
   2   3   9 3062.88   44.86
  -2  -3  -9 2916.09   36.97
   2   3   9 2766.23   33.94
  -2  -3 -10 1248.99   25.37
   2   3  10 1214.28   23.91
  -2  -3 -10 1252.85   28.87
   2   3  11  180.99   11.88
  -2  -3 -11  170.61   11.41
   2   3  11  164.15    9.32
  -2  -3 -11  164.36   11.01
   2   3  12   63.11    6.11
   2   3  12   52.50    6.87
  -2  -3 -12   54.98    6.98
   2   3  13   -1.19    1.60
  -2  -3 -13    0.95    2.38
  -2  -3 -13    0.45    2.56
   2   3  13    1.34    1.66
  -2  -3 -14  388.93   19.32
  -2  -3 -14  470.11   21.29
   2   3  14  449.43   17.55
   2   3  14  401.49   20.06
  -2  -3 -15   80.17    9.46
   2   3  15   85.61    8.03
   2   3  15   82.52    9.49
  -2  -3 -15   81.49    9.84
  -2  -3 -16  140.36   12.83
   2   3  16  155.23   10.88
   2   3  16  118.70   11.57
  -2  -3 -16  120.64   12.15
  -2  -3 -17   54.15    8.72
   2   3  17   44.45    7.36
   2   3  17   58.42    7.05
   2   3  18    4.30    3.27
  -2  -3 -18   -0.07    3.39
  -2  -3 -18    3.52    3.09
   2   3  18    3.87    2.66
   2   3  19    7.76    3.66
  -2  -3 -19   10.33    4.63
  -2  -3 -19    4.85    4.04
   2   3  19    9.84    3.42
  -2  -3 -20   32.48    8.06
  -2  -3 -20   16.22    6.61
   2   3  20   26.30    6.17
  -2  -3 -21   22.99    6.58
  -2  -3 -21   19.52    6.76
   2   3  21   19.76    6.14
  -2  -3 -22   16.19    6.52
   2   3  22   10.30    4.16
  -2  -3 -22    5.88    5.05
   2   4 -20    7.31    4.00
   2   4 -19   26.34    8.26
   2   4 -19   18.73    6.36
  -2  -4  19   38.62    8.40
   2   4 -18   72.23   11.27
   2   4 -18   64.60   11.50
  -2  -4  18   60.77    9.94
  -2  -4  17   18.12    5.33
   2   4 -17   18.55    5.93
   2   4 -17   23.63    7.19
  -2  -4  16   13.51    4.84
   2   4 -16   20.45    6.37
   2   4 -16    9.74    4.13
  -2  -4  15   17.67    4.95
   2   4 -15   26.33    6.88
   2   4 -15   17.13    5.81
  -2  -4  14  217.70   15.94
   2   4 -14  181.62   15.79
   2   4 -14  224.80   17.88
   2   4 -13   34.95    7.16
   2   4 -13   34.76    7.28
  -2  -4  13   33.86    6.17
  -2  -4  13   38.84    4.55
   2   4 -12  106.81   11.61
  -2  -4  12  128.50    7.69
  -2  -4  12  106.29   10.30
   2   4 -11   30.17    6.24
  -2  -4  11   39.06    4.07
   2   4 -11   20.47    5.19
  -2  -4  11   32.47    5.52
  -2  -4  11   17.00    3.34
   2   4 -10 1213.74   36.63
  -2  -4  10 1111.68   19.93
  -2  -4   9    7.88    2.04
   2   4  -9   12.84    3.97
  -2  -4   9   13.41    3.61
  -2  -4   9   16.51    2.39
   2   4  -9   14.83    3.93
  -2  -4   8  104.01    5.37
   2   4  -8  108.34   10.29
  -2  -4   8   95.00    8.17
   2   4  -7  950.87   26.72
  -2  -4   7  970.92   24.73
   2   4  -6  476.52   19.52
   2   4  -6  449.24   17.07
  -2  -4   6  425.61   15.48
  -2  -4   6  470.54   10.56
  -2  -4   5 2585.79   26.83
  -2  -4   5 2550.62   23.76
   2   4  -4   63.29    3.77
  -2  -4   4   54.00    6.66
   2   4  -4   57.25    6.25
  -2  -4   4   65.12    3.64
   2   4  -4   49.73    5.16
  -2  -4   4   52.98    4.98
   2   4  -3   36.46    4.39
   2   4  -3   50.66    4.68
  -2  -4   3   53.28    4.73
  -2  -4   3   42.68    5.49
   2   4  -3   34.59    4.57
   2   4  -3   47.51    4.75
   2   4  -3   62.13    3.70
  -2  -4   3   58.32    3.44
  -2  -4   2   69.41    5.50
   2   4  -2   60.22    3.64
  -2  -4   2   57.58    4.66
   2   4  -2   68.19    4.84
  -2  -4   2   69.76    6.48
  -2  -4   2   59.81    3.53
   2   4  -2   61.23    4.79
  -2  -4   1 3064.67   32.67
  -2  -4   1 2576.22   24.19
   2   4  -1 3529.97   30.52
  -2  -4   1 2329.86   28.56
   2   4  -1 2636.44   24.36
   2   4  -1 2474.96   33.32
  -2  -4   1 3905.42   45.46
   2   4  -1 2349.77   28.41
  -2  -4   0   35.35    3.33
  -2  -4   0   45.78    3.37
   2   4   0   34.86    2.97
  -2  -4   0   36.32    3.48
   2   4   0   40.85    4.39
   2   4   0   40.24    2.64
   2   4   0   39.02    3.61
  -2  -4  -1 1579.76   22.81
   2   4   1 1435.81   21.17
   2   4   1 1682.59   13.11
   2   4   1 1491.08   23.83
  -2  -4  -1 2158.43   29.99
   2   4   1 1208.26   18.15
  -2  -4  -1 2106.33   16.84
  -2  -4  -1 1518.38   20.48
  -2  -4  -2    2.37    1.15
   2   4   2    4.14    1.02
  -2  -4  -2    4.93    1.51
  -2  -4  -2    4.16    1.55
   2   4   2    4.11    1.39
   2   4   2    3.18    1.14
  -2  -4  -3 1339.65   22.59
   2   4   3 1219.96   20.62
  -2  -4  -3 1262.40    9.76
  -2  -4  -3 1303.93   21.20
   2   4   3 1295.60   21.36
  -2  -4  -4 1024.23   19.83
   2   4   4 1016.72   19.92
  -2  -4  -4  941.01   10.84
   2   4   4  962.70   19.18
   2   4   4 1053.01   19.08
   2   4   5  528.59   14.72
  -2  -4  -5  595.29   15.52
   2   4   5  902.42   19.98
   2   4   5  639.15   15.23
  -2  -4  -5  732.16   16.98
   2   4   5  785.44   19.19
   2   4   5   95.50    5.88
   2   4   6   23.84    3.18
   2   4   6   25.48    3.76
  -2  -4  -6   18.22    2.92
  -2  -4  -6   30.04    3.70
   2   4   6    4.35    1.96
   2   4   6   23.49    3.55
  -2  -4  -6   12.60    2.13
   2   4   7   19.29    3.58
  -2  -4  -7   17.22    2.96
  -2  -4  -7   17.33    2.92
  -2  -4  -7   19.97    3.26
   2   4   7   16.64    2.51
  -2  -4  -8   11.60    3.06
  -2  -4  -8   12.16    2.59
   2   4   8   10.34    2.81
  -2  -4  -8    6.56    2.02
   2   4   8    1.96    2.36
   2   4   8   10.28    2.18
   2   4   9    6.96    1.82
   2   4   9    4.00    2.20
   2   4   9   -0.01    2.07
  -2  -4  -9    2.12    1.68
  -2  -4  -9    3.24    1.74
  -2  -4 -10   16.87    3.79
  -2  -4 -10   14.83    3.42
   2   4  10   14.16    3.45
   2   4  10   14.03    2.83
  -2  -4 -11  129.83    9.88
   2   4  11  121.39    9.87
  -2  -4 -11  117.89    9.62
   2   4  11  127.05    8.53
  -2  -4 -12    1.45    2.13
   2   4  12    3.38    1.63
  -2  -4 -12    1.56    2.00
   2   4  13   40.29    5.32
  -2  -4 -13   38.23    6.10
  -2  -4 -13   31.77    5.86
   2   4  13   45.37    6.73
  -2  -4 -14   21.05    5.30
   2   4  14   17.42    3.53
  -2  -4 -14   18.60    5.31
   2   4  14   22.00    4.93
   2   4  15    0.42    1.81
  -2  -4 -15   -2.29    3.04
   2   4  15    2.67    1.53
  -2  -4 -15   -3.87    3.63
   2   4  16    1.76    2.46
  -2  -4 -16    4.67    3.41
  -2  -4 -16   -1.51    2.99
   2   4  16    2.88    2.30
   2   4  17   11.89    4.06
  -2  -4 -17    9.35    3.98
   2   4  17   13.09    3.49
  -2  -4 -18   37.45    7.36
  -2  -4 -18   32.14    6.89
   2   4  18   28.24    5.40
   2   4  18   25.09    5.67
  -2  -4 -19   90.33   11.82
   2   4  19   88.59    9.52
   2   4  19   71.66    9.80
  -2  -4 -19   75.63   10.91
  -2  -4 -20  189.86   17.30
  -2  -4 -20  154.24   15.52
   2   4  20  171.23   15.91
  -2  -4 -21   15.81    6.10
   2   4  21   10.45    4.87
  -2  -4 -21   15.72    5.89
  -2  -4 -22   51.00   10.91
  -2  -4 -22   30.67    7.88
   2   4  22   44.63    8.97
  -2  -4 -23   14.96    5.81
   2   5 -19   -0.53    3.56
  -2  -5  19    5.20    4.41
   2   5 -18   20.98    6.91
  -2  -5  18   15.37    4.89
   2   5 -18   17.07    6.49
   2   5 -17    2.54    3.49
  -2  -5  17   20.34    5.78
   2   5 -17   12.64    4.87
   2   5 -16   20.99    6.44
  -2  -5  16   35.82    7.08
   2   5 -16   38.48    8.00
   2   5 -15    2.56    4.10
  -2  -5  15   11.17    4.39
   2   5 -15    4.90    2.88
   2   5 -14   20.17    5.64
   2   5 -14   25.85    6.33
  -2  -5  14   27.60    5.81
  -2  -5  13   25.00    3.73
   2   5 -13   16.07    4.74
  -2  -5  13   28.77    5.91
   2   5 -12    6.36    3.42
   2   5 -12    7.87    3.79
  -2  -5  12    5.94    3.08
  -2  -5  12    8.27    2.11
  -2  -5  11  194.62    9.13
   2   5 -11  165.02   13.98
  -2  -5  11  177.43   13.15
  -2  -5  10    2.65    1.55
   2   5 -10   15.53    5.00
  -2  -5  10   14.57    2.69
  -2  -5  10   14.14    3.58
   2   5 -10   21.22    5.47
   2   5  -9    7.16    2.75
  -2  -5   9    2.32    1.47
  -2  -5   9    7.74    2.78
  -2  -5   9   11.34    2.25
   2   5  -9    7.20    3.31
   2   5  -8   49.46    7.04
  -2  -5   8   62.13    6.69
   2   5  -8   58.63    7.76
  -2  -5   8   61.40    4.62
  -2  -5   7   26.66    4.25
   2   5  -7   30.27    5.11
   2   5  -7   20.63    4.50
  -2  -5   7   14.54    2.74
  -2  -5   7   33.61    3.31
  -2  -5   6   52.48    3.94
   2   5  -6   47.87    5.82
  -2  -5   6   39.20    3.90
  -2  -5   6   51.76    5.79
   2   5  -5  332.60   14.53
  -2  -5   5  397.39   10.46
   2   5  -5  384.66   10.76
  -2  -5   5  330.42   13.84
   2   5  -5  428.46   17.96
   2   5  -4  422.79   11.21
   2   5  -4  600.93   17.99
  -2  -5   4  589.87   19.82
  -2  -5   4  507.41   16.22
   2   5  -4  553.27   19.73
  -2  -5   4  463.40   11.32
  -2  -5   3   80.66    6.22
  -2  -5   3   83.49    4.74
   2   5  -3   71.12    5.73
  -2  -5   3   74.43    6.86
   2   5  -3   73.15    4.58
   2   5  -2    8.58    1.85
  -2  -5   2   10.01    2.33
   2   5  -2    7.14    2.39
   2   5  -2    8.13    1.49
  -2  -5   2    8.85    1.62
  -2  -5   2    7.51    2.18
  -2  -5   1   29.80    3.54
  -2  -5   1   32.96    4.39
   2   5  -1   27.90    3.32
  -2  -5   1   29.32    3.31
  -2  -5   1   31.71    3.21
   2   5  -1   28.88    3.78
   2   5  -1   27.29    2.90
   2   5  -1   30.57    3.04
   2   5   0  408.20   11.39
  -2  -5   0  633.38   15.67
   2   5   0  664.12   11.90
  -2  -5   0  686.53   19.74
   2   5   0  861.20   20.56
   2   5   0  661.68   15.90
  -2  -5   0  562.03   13.46
  -2  -5   0  683.19   13.37
   2   5   1    2.41    1.38
  -2  -5  -1    4.77    1.63
  -2  -5  -1    2.22    1.19
   2   5   1    3.00    1.16
   2   5   1    2.44    0.70
  -2  -5  -1    3.56    1.08
   2   5   1    2.10    1.52
  -2  -5  -1    2.44    1.22
   2   5   2 2041.90   15.66
  -2  -5  -2 2194.76   28.77
   2   5   2 2340.59   31.80
   2   5   2 1832.42   25.95
  -2  -5  -2 2341.25   33.77
  -2  -5  -2 2098.00   16.80
   2   5   2 2663.09   31.32
  -2  -5  -2 2433.53   31.34
   2   5   3 1789.53   27.87
   2   5   3 1523.79   24.80
  -2  -5  -3 1600.21   26.88
  -2  -5  -3 1349.86   23.34
  -2  -5  -3 1666.03   28.35
   2   5   3 1387.82   23.43
  -2  -5  -3 1391.28   12.56
   2   5   4    0.32    0.99
   2   5   4    1.69    1.39
  -2  -5  -4    0.61    1.01
  -2  -5  -4    0.89    1.65
  -2  -5  -4    0.67    0.71
  -2  -5  -4    1.37    0.70
   2   5   4    0.30    1.27
  -2  -5  -4    2.69    1.74
  -2  -5  -5  703.19   17.95
   2   5   5  527.70   15.77
   2   5   5  748.66   19.57
   2   5   5  533.99   15.38
  -2  -5  -5  605.58   16.92
  -2  -5  -5  566.33   10.73
   2   5   6  140.59    8.14
  -2  -5  -6    9.34    2.10
   2   5   6  166.51    9.62
  -2  -5  -6  155.36    8.57
  -2  -5  -6  161.52    8.95
   2   5   6    2.17    2.00
   2   5   7    5.50    2.06
  -2  -5  -7    2.95    1.19
   2   5   7    3.41    1.41
   2   5   7    0.67    1.72
  -2  -5  -8  249.57   12.21
   2   5   8  237.04   10.88
   2   5   9  537.76   16.77
  -2  -5  -9  540.03   18.45
  -2  -5 -10 1029.49   27.14
   2   5  10  968.78   23.21
   2   5  11   48.12    6.58
  -2  -5 -11   34.44    5.49
  -2  -5 -11   36.13    5.78
   2   5  11   40.50    4.99
  -2  -5 -12  109.35    9.83
   2   5  12  106.43    9.58
   2   5  12   99.75    8.15
  -2  -5 -12  103.00    9.54
  -2  -5 -13  221.66   14.48
   2   5  13  222.56   14.59
   2   5  13  214.21   12.39
  -2  -5 -13  223.52   14.58
  -2  -5 -14  191.46   14.05
  -2  -5 -14  165.58   13.32
   2   5  14  162.87   11.18
   2   5  14  178.81   13.75
   2   5  15   86.83    9.74
  -2  -5 -15   78.03    9.53
  -2  -5 -15  101.67   10.75
   2   5  15   90.23    8.63
   2   5  16    1.35    1.72
   2   5  16    0.82    1.83
  -2  -5 -16    1.52    3.23
  -2  -5 -16    2.08    2.65
  -2  -5 -17  134.10   12.86
  -2  -5 -17  159.87   14.40
   2   5  17  144.26   11.73
   2   5  17  120.88   12.82
  -2  -5 -18  165.46   15.24
   2   5  18  172.07   13.09
   2   5  18  149.72   14.27
  -2  -5 -18  154.02   14.52
  -2  -5 -19  150.40   15.14
  -2  -5 -19  119.11   13.37
   2   5  19  144.52   12.13
   2   5  19  109.41   12.36
  -2  -5 -20   41.94    8.71
  -2  -5 -20   43.35    8.43
   2   5  20   48.49    8.50
   2   5  20   53.32    7.61
   2   5  21   11.33    4.37
  -2  -5 -21   11.47    4.80
  -2  -5 -21   14.00    5.22
  -2  -5 -22   21.91    6.73
  -2  -5 -22   30.98    8.58
   2   5  22   27.88    7.10
  -2  -5 -23   -0.39    4.34
   2   6 -19    0.83    3.78
   2   6 -18    4.91    4.79
   2   6 -18    2.98    4.09
  -2  -6  18    0.27    2.78
   2   6 -17   -2.01    3.76
   2   6 -17   -1.73    3.37
  -2  -6  17    0.47    2.50
   2   6 -16    0.91    4.92
  -2  -6  16    3.53    3.87
   2   6 -16    0.25    2.35
   2   6 -15   66.84   10.31
  -2  -6  15   66.10    9.75
   2   6 -15   52.77    9.11
   2   6 -14    6.18    3.23
  -2  -6  14    0.69    1.98
   2   6 -13  264.85   19.05
  -2  -6  13  298.80   18.77
   2   6 -13  291.66   20.09
   2   6 -12   57.82    8.89
  -2  -6  12   62.82    8.86
  -2  -6  12   61.74    5.47
   2   6 -12   41.59    7.27
   2   6 -11   41.76    7.24
  -2  -6  11   45.02    6.96
   2   6 -11   55.49    8.43
  -2  -6  11   52.83    5.01
   2   6 -10  884.96   30.77
   2   6 -10  935.23   32.51
  -2  -6  10  930.94   29.57
   2   6  -9  499.06   23.29
   2   6  -9  502.15   22.26
  -2  -6   9  543.93   14.90
  -2  -6   9  478.73   20.48
  -2  -6   8  266.61   10.19
  -2  -6   8  229.27   13.66
   2   6  -8  232.67   15.54
   2   6  -8  258.69   15.29
   2   6  -7  328.94   17.54
   2   6  -7  275.26   15.19
  -2  -6   7  281.95   14.53
  -2  -6   7  311.94   10.79
  -2  -6   6    5.13    2.46
   2   6  -6    6.60    3.24
   2   6  -6    1.02    2.21
  -2  -6   6    7.48    1.76
   2   6  -6    3.18    1.33
  -2  -6   5  994.28   25.02
   2   6  -5  817.57   17.59
   2   6  -5 1066.32   29.48
  -2  -6   5  831.88   17.01
   2   6  -5  943.81   24.69
   2   6  -4  863.35   18.20
   2   6  -4 1296.07   30.55
  -2  -6   4 1352.75   28.28
   2   6  -4  909.95   22.92
  -2  -6   4 1112.33   19.70
   2   6  -3 1137.06   27.99
  -2  -6   3  884.16   17.61
   2   6  -3  850.27   20.30
  -2  -6   3  828.77   21.69
  -2  -6   3 1067.55   25.57
   2   6  -3  665.86   15.89
  -2  -6   2    2.41    0.99
   2   6  -2    0.91    1.53
  -2  -6   2    0.63    1.29
   2   6  -2    0.11    0.72
  -2  -6   2    1.81    1.30
   2   6  -2    1.66    1.60
  -2  -6   1  132.17    7.12
  -2  -6   1  113.59    7.37
  -2  -6   1  114.42    6.70
   2   6  -1  114.02    8.48
   2   6  -1   93.71    5.55
   2   6  -1   89.63    5.87
  -2  -6   0  328.22   11.28
  -2  -6   0  449.65   14.29
   2   6   0  415.01   12.73
   2   6   0  388.06   10.05
   2   6   0  469.45   16.19
  -2  -6   0  381.86   10.96
   2   6   1   13.03    2.57
  -2  -6  -1   12.71    2.40
  -2  -6  -1   12.49    2.62
  -2  -6  -1   14.19    2.09
   2   6   1   12.72    1.58
   2   6   1    8.34    2.48
   2   6   2 1563.02   25.75
   2   6   2 1718.23   30.64
  -2  -6  -2 1646.65   27.84
  -2  -6  -2 1890.91   19.35
   2   6   2 1758.37   17.62
  -2  -6  -3 2951.11   38.53
   2   6   3 2631.22   21.16
   2   6   3 2837.55   38.02
  -2  -6  -3 2617.16   21.08
  -2  -6  -4  619.83   17.22
  -2  -6  -4  674.87   18.65
  -2  -6  -5  117.97    8.07
  -2  -6  -5  118.93    4.97
   2   6   5  109.58    8.23
  -2  -6  -6   13.89    3.22
   2   6   6   14.89    3.15
  -2  -6  -6   14.65    2.07
   2   6   6   15.50    3.26
  -2  -6  -7  430.47   15.92
   2   6   7  395.62   14.93
   2   6   7  437.41   16.87
  -2  -6  -8  217.57   11.67
   2   6   8  229.49   12.84
   2   6   8  196.81   10.68
  -2  -6  -9    0.83    1.51
   2   6   9   11.51    3.47
   2   6   9   -0.14    1.99
   2   6   9    8.36    2.78
  -2  -6  -9   11.32    3.61
  -2  -6 -10 1181.61   29.30
   2   6  10 1219.16   32.09
  -2  -6 -11  184.62   12.12
   2   6  11  178.79   10.84
  -2  -6 -11  216.16   13.22
   2   6  11  213.18   14.13
  -2  -6 -12   85.28    8.67
   2   6  12   73.57    7.32
  -2  -6 -12   71.56    8.15
   2   6  12   82.84    9.30
  -2  -6 -13   46.92    6.87
   2   6  13   52.51    6.66
   2   6  13   51.00    7.32
  -2  -6 -13   52.61    7.34
  -2  -6 -14   81.99    9.31
  -2  -6 -14   66.01    8.52
   2   6  14   83.15    9.70
   2   6  14  100.68    9.30
   2   6  15  122.40   10.44
  -2  -6 -15  145.00   12.80
  -2  -6 -15  105.15   11.43
   2   6  15  141.33   12.99
   2   6  16  361.39   20.62
  -2  -6 -16  411.97   22.40
  -2  -6 -16  331.04   19.98
   2   6  16  393.31   18.89
   2   6  17    0.27    2.36
  -2  -6 -17    5.84    3.48
  -2  -6 -17    0.36    3.07
   2   6  17    2.11    2.21
  -2  -6 -18   43.35    8.35
   2   6  18   40.24    6.60
   2   6  18   32.85    7.23
  -2  -6 -18   17.81    5.20
  -2  -6 -19   23.76    6.82
   2   6  19   15.23    4.57
   2   6  19    8.21    3.52
  -2  -6 -19   13.87    5.42
  -2  -6 -20    6.74    3.62
   2   6  20   -0.09    2.19
   2   6  20   -2.06    2.54
  -2  -6 -20    1.24    3.49
  -2  -6 -21   -4.82    5.42
  -2  -6 -21   -6.14    4.89
   2   6  21   -0.78    2.42
   2   6  22   -0.14    3.03
  -2  -6 -22    3.17    3.33
  -2  -6 -22    7.32    4.10
  -2  -6 -23    6.48    5.29
  -2  -6 -23   -0.46    3.85
   2   7 -19   10.45    5.97
  -2  -7  18    4.34    4.23
   2   7 -18    7.18    4.81
   2   7 -18   -4.51    4.57
   2   7 -17    3.92    4.84
  -2  -7  17    6.90    2.87
   2   7 -17   10.37    5.24
   2   7 -16   12.53    5.92
   2   7 -16   12.98    5.05
  -2  -7  16   18.88    5.99
   2   7 -15  168.43   16.61
   2   7 -15  145.82   15.49
  -2  -7  15  159.20   15.45
   2   7 -14   33.62    6.68
  -2  -7  14   33.61    6.89
   2   7 -14   34.98    7.79
   2   7 -13  351.81   21.91
  -2  -7  13  403.65   22.57
   2   7 -13  404.24   23.92
  -2  -7  12   17.29    4.57
   2   7 -12   25.05    6.08
   2   7 -12   19.40    5.99
  -2  -7  12   20.75    3.55
   2   7 -11   -1.15    3.17
   2   7 -11    5.79    3.44
  -2  -7  11   -0.67    1.62
  -2  -7  11    3.21    1.62
   2   7 -10  462.28   23.83
  -2  -7  10  470.10   21.69
   2   7 -10  441.28   22.36
  -2  -7   9  423.52   14.12
  -2  -7   9  407.80   19.61
   2   7  -9  407.01   21.78
   2   7  -9  413.19   20.99
   2   7  -8  382.01   20.21
  -2  -7   8  424.44   13.74
   2   7  -8  369.38   18.66
  -2  -7   8  409.83   19.04
  -2  -7   7   40.85    4.19
  -2  -7   7   36.22    5.52
   2   7  -7   46.12    6.76
   2   7  -7   34.97    5.58
   2   7  -6   36.29    5.59
  -2  -7   6   53.76    4.79
   2   7  -6   43.62    6.55
   2   7  -6   31.74    3.94
  -2  -7   6   42.23    5.71
  -2  -7   5   24.30    4.52
   2   7  -5   19.49    3.92
  -2  -7   5   23.66    3.19
   2   7  -5   17.06    2.81
   2   7  -5   20.70    4.42
   2   7  -4  109.73    7.14
  -2  -7   4  148.99    7.91
   2   7  -4  131.24    8.86
  -2  -7   4  142.14    9.88
   2   7  -4   99.62    9.09
  -2  -7   3  219.29   11.82
   2   7  -3  192.30   12.05
  -2  -7   3  262.37   10.58
   2   7  -3  211.65    9.67
   2   7  -3  239.00   11.18
  -2  -7   3  241.23   12.96
   2   7  -2   54.33    6.15
  -2  -7   2   79.58    5.97
  -2  -7   2   63.34    6.29
  -2  -7   2   67.59    6.47
   2   7  -2   63.35    5.42
   2   7  -2   49.30    4.99
   2   7  -1   41.80    5.42
  -2  -7   1   38.96    4.71
   2   7  -1   37.62    3.75
  -2  -7   1   32.10    3.96
  -2  -7   1   35.40    3.99
   2   7   0  987.43   24.98
  -2  -7   0  914.66   22.19
   2   7   0  967.35   17.30
   2   7   1    3.35    1.21
  -2  -7  -1    5.48    1.98
  -2  -7  -1    2.95    1.76
   2   7   1    4.42    2.04
  -2  -7  -1    2.93    1.51
  -2  -7  -2   89.12    4.86
  -2  -7  -2   90.94    6.86
  -2  -7  -2   89.51    6.97
   2   7   2  104.85    4.86
  -2  -7  -3  831.15   21.55
  -2  -7  -3  783.35   20.65
   2   7   3  742.30   13.12
  -2  -7  -3  827.64   13.63
   2   7   3  771.28   21.86
   2   7   4    3.16    1.69
  -2  -7  -4    2.09    2.12
  -2  -7  -4    0.11    1.20
  -2  -7  -4    4.88    1.94
  -2  -7  -4    3.67    0.85
  -2  -7  -5  492.48   11.13
  -2  -7  -5  611.10   20.03
   2   7   5  588.81   19.04
  -2  -7  -5  481.10   16.83
  -2  -7  -6  368.45   15.25
   2   7   6  343.07   14.59
   2   7   6  396.03   16.44
  -2  -7  -6  389.98   10.53
   2   7   7   69.03    6.74
   2   7   7   70.93    7.29
  -2  -7  -7   72.14    4.89
  -2  -7  -7   58.57    6.56
  -2  -7  -8   95.02    8.20
   2   7   8  102.48    8.85
   2   7   8   76.70    7.16
  -2  -7  -8  106.01    6.55
  -2  -7  -9  209.38    9.91
   2   7   9  180.32   11.16
   2   7   9  205.70   13.30
  -2  -7  -9  195.02   12.09
   2   7  10   17.85    4.30
  -2  -7 -10   10.53    3.28
   2   7  10   11.61    2.93
  -2  -7 -10   10.94    2.77
   2   7  11   32.86    5.95
  -2  -7 -11   30.94    5.74
  -2  -7 -11   20.62    4.52
   2   7  11   28.68    4.70
  -2  -7 -12  285.73   15.93
   2   7  12  263.26   14.23
   2   7  12  299.55   17.28
  -2  -7 -12  252.42   14.84
  -2  -7 -13   79.18    9.12
   2   7  13   71.35    7.77
  -2  -7 -13   90.48    9.66
   2   7  13   84.51    9.48
   2   7  14    7.49    3.16
  -2  -7 -14    4.09    2.95
   2   7  14    5.38    2.93
  -2  -7 -14   11.12    3.76
   2   7  15    9.38    3.26
  -2  -7 -15    4.32    2.38
   2   7  15   15.02    4.45
  -2  -7 -15    7.36    3.12
  -2  -7 -16    5.86    3.87
   2   7  16    2.05    2.71
   2   7  16    4.75    2.54
  -2  -7 -16    1.79    2.88
   2   7  17   25.37    5.05
  -2  -7 -17   20.66    6.23
  -2  -7 -17   16.71    4.90
   2   7  17   22.97    5.52
  -2  -7 -18    1.55    3.31
  -2  -7 -18    4.48    3.27
   2   7  18    3.69    3.18
   2   7  18    4.21    3.27
  -2  -7 -19  103.22   12.39
  -2  -7 -19   92.80   12.09
   2   7  19  119.05   11.75
   2   7  19  114.85   13.59
  -2  -7 -20   13.04    5.11
  -2  -7 -20   11.48    4.68
   2   7  20    3.86    2.75
   2   7  20   -1.75    2.47
   2   7  21    1.09    2.89
  -2  -7 -21   -2.23    3.35
  -2  -7 -21   -3.43    3.85
   2   7  22    3.36    3.71
  -2  -7 -22    3.92    3.85
  -2  -7 -22    4.95    5.35
   2   8 -18    0.03    2.83
   2   8 -17    2.71    3.83
   2   8 -17   -4.92    4.05
  -2  -8  17    2.31    3.36
  -2  -8  16   -2.47    2.91
   2   8 -16   -3.39    4.20
   2   8 -16    0.83    3.20
   2   8 -15   10.75    4.97
  -2  -8  15    2.83    3.17
   2   8 -15    3.70    2.39
  -2  -8  14   30.02    6.89
   2   8 -14   29.56    7.03
   2   8 -14   35.85    8.16
  -2  -8  13   22.29    5.68
   2   8 -13   26.28    6.23
   2   8 -13   18.88    5.20
   2   8 -12   34.70    6.91
  -2  -8  12   47.49    7.79
   2   8 -12   35.33    7.53
   2   8 -11   33.80    6.86
  -2  -8  11   34.64    6.53
   2   8 -11   33.01    6.56
  -2  -8  11   43.67    4.88
   2   8 -10   32.58    6.60
   2   8 -10   40.85    7.45
  -2  -8  10   41.46    7.05
  -2  -8  10   38.12    4.64
  -2  -8   9   35.50    4.49
   2   8  -9   28.66    5.88
   2   8  -9   43.19    7.46
  -2  -8   9   30.29    5.96
   2   8  -8  557.00   22.85
  -2  -8   8  546.41   22.80
  -2  -8   8  593.29   17.39
  -2  -8   7    0.43    1.20
  -2  -8   7    2.49    2.48
   2   8  -7    0.48    2.57
   2   8  -7   -0.49    1.99
  -2  -8   6   14.82    3.85
  -2  -8   6   16.63    3.08
   2   8  -6   17.87    4.56
   2   8  -6   12.81    3.83
  -2  -8   5  210.12   10.25
  -2  -8   5  216.17   13.14
   2   8  -5  195.50   12.05
  -2  -8   4  344.99   16.08
   2   8  -4  361.06   15.35
   2   8  -3  124.99   10.18
  -2  -8   3  127.40    9.45
   2   8  -3  123.22    8.57
  -2  -8   3  130.66    8.24
  -2  -8   2  952.34   22.17
   2   8  -2  995.14   28.28
  -2  -8   2  938.18   24.01
  -2  -8   1  628.19   19.92
   2   8  -1  706.36   23.23
  -2  -8   1  687.79   19.05
  -2  -8   1  688.06   19.02
  -2  -8   0  345.28   14.69
   2   8   0  337.91   15.80
  -2  -8   0  334.61   12.27
   2   8   0  364.34   11.39
  -2  -8  -1   60.74    5.87
  -2  -8  -1   62.05    6.18
   2   8   1   61.84    4.45
  -2  -8  -1   56.70    4.97
   2   8   1   51.35    5.90
  -2  -8  -2  264.02    9.23
  -2  -8  -2  264.65   12.81
   2   8   2  284.82   14.12
   2   8   3   43.03    3.41
  -2  -8  -3   37.79    4.75
  -2  -8  -3   28.71    4.46
  -2  -8  -3   38.40    3.37
   2   8   3   38.93    5.12
  -2  -8  -4  263.74   13.26
  -2  -8  -4  250.04    8.30
  -2  -8  -5  107.79    5.45
  -2  -8  -5   99.73    8.09
  -2  -8  -5  111.59    8.95
   2   8   5  112.87    9.07
   2   8   6  262.94   13.61
  -2  -8  -6  301.50   14.70
  -2  -8  -6  265.66    9.13
   2   8   6  286.57   15.00
   2   8   7  393.12   17.04
   2   8   7  376.98   17.33
  -2  -8  -7  379.11   11.51
  -2  -8  -8  377.42   16.80
   2   8   8  415.57   17.67
   2   8   8  403.02   19.10
  -2  -8  -8  377.66   12.51
  -2  -8  -9    1.98    2.01
   2   8   9    9.99    3.15
  -2  -8  -9    0.05    3.96
   2   8   9    7.49    2.79
  -2  -8  -9    8.49    2.15
  -2  -8 -10 1025.03   29.37
   2   8  10  997.18   28.12
  -2  -8 -11   16.62    4.54
   2   8  11    9.50    3.08
  -2  -8 -11    9.44    3.71
  -2  -8 -12  133.45   11.31
   2   8  12  128.21   10.36
   2   8  12  151.03   12.75
  -2  -8 -13  214.82   14.81
  -2  -8 -13  213.66   14.19
   2   8  13  218.30   15.72
   2   8  13  204.66   13.56
  -2  -8 -14   28.03    6.06
  -2  -8 -14   41.63    7.24
   2   8  14   31.51    6.26
   2   8  14   38.20    6.14
  -2  -8 -15   59.71    8.28
  -2  -8 -15   68.01    9.27
   2   8  15   66.66    9.03
   2   8  15   67.44    8.53
  -2  -8 -16   31.37    6.85
   2   8  16   31.70    5.87
  -2  -8 -16   36.89    6.74
   2   8  16   41.91    7.67
  -2  -8 -17   18.08    6.14
   2   8  17   15.20    4.41
   2   8  17   15.06    5.59
  -2  -8 -17   14.18    4.92
  -2  -8 -18    7.33    4.12
  -2  -8 -18    8.64    4.76
   2   8  18   10.78    3.92
   2   8  18   11.24    4.72
  -2  -8 -19   35.90    8.14
  -2  -8 -19   27.17    6.96
   2   8  19   20.24    5.93
   2   8  19   21.62    5.14
  -2  -8 -20   52.16   10.02
   2   8  20   50.71    8.38
  -2  -8 -20   59.63   10.29
   2   8  20   43.84    8.75
  -2  -8 -21   36.92    8.37
   2   8  21   46.91    9.40
  -2  -8 -21   31.12    7.79
  -2  -8 -22    2.58    3.97
   2   9 -17    4.95    3.34
   2   9 -16   27.54    6.81
   2   9 -16   20.22    5.68
  -2  -9  16   32.86    7.78
  -2  -9  15  157.49   16.54
   2   9 -15  121.41   14.72
   2   9 -15  148.61   15.63
  -2  -9  14    0.08    2.66
   2   9 -14   -1.28    4.06
   2   9 -14    4.40    3.02
   2   9 -13   63.59    9.90
   2   9 -13   66.02   10.14
  -2  -9  13   65.88    9.99
   2   9 -12    7.70    3.50
   2   9 -12    4.67    3.30
  -2  -9  12    4.40    3.41
  -2  -9  11   -2.06    1.98
   2   9 -11    2.61    3.10
   2   9 -11    2.77    2.62
  -2  -9  10    8.47    3.93
   2   9 -10   12.75    5.29
   2   9 -10   13.68    4.58
  -2  -9  10   14.72    3.24
  -2  -9   9    3.34    1.75
   2   9  -9   10.18    4.10
   2   9  -9    3.82    2.10
  -2  -9   9    4.41    2.54
   2   9  -8  110.99   11.50
   2   9  -8  113.10   10.71
  -2  -9   8  135.07   11.89
  -2  -9   8  139.16    9.05
   2   9  -7  513.33   22.11
  -2  -9   7  542.76   17.72
   2   9  -7  548.07   24.59
  -2  -9   7  505.10   22.28
   2   9  -6   95.13    9.43
   2   9  -6  105.77   10.66
  -2  -9   6  109.30    7.98
  -2  -9   6   91.91    9.34
  -2  -9   5  239.84   11.75
   2   9  -5  200.67   14.38
  -2  -9   5  194.62   13.12
   2   9  -5  193.41   12.15
  -2  -9   4  282.32   15.25
   2   9  -4  290.89   14.06
   2   9  -4  290.12   16.65
  -2  -9   4  242.19   11.89
   2   9  -3   29.24    5.40
  -2  -9   3   29.37    5.22
   2   9  -3   40.19    5.14
  -2  -9   3   41.96    5.00
   2   9  -2   35.21    4.50
  -2  -9   2   36.70    5.35
   2   9  -2   46.71    6.76
  -2  -9   2   41.53    5.00
   2   9  -1  170.08    8.94
  -2  -9   1  184.57   10.75
   2   9  -1  154.69   11.48
  -2  -9   1  163.47   10.83
  -2  -9   1  169.85   10.09
  -2  -9   0  354.48   15.13
   2   9   0  336.47   11.72
  -2  -9   0  326.88   15.10
  -2  -9  -1   71.65    6.88
  -2  -9  -1   73.88    7.18
   2   9   1   72.89    5.22
  -2  -9  -1   83.23    6.41
   2   9   1   55.41    6.85
  -2  -9  -2  183.82   11.32
  -2  -9  -2  188.99   11.21
   2   9   2  195.68    8.23
   2   9   2  154.97   11.44
  -2  -9  -2  172.06    8.22
  -2  -9  -3   92.10    8.25
  -2  -9  -3   80.65    7.51
   2   9   3   91.92    8.56
  -2  -9  -3   88.12    5.73
   2   9   3   86.43    5.38
  -2  -9  -4   67.59    7.46
  -2  -9  -4   62.17    6.91
   2   9   4   58.23    6.93
  -2  -9  -4   68.03    4.81
  -2  -9  -5   26.05    4.65
  -2  -9  -5   29.57    3.28
   2   9   5   27.50    4.64
  -2  -9  -6    0.41    2.09
   2   9   6    0.52    1.54
  -2  -9  -6    0.10    1.96
   2   9   6   -0.20    1.85
  -2  -9  -6    2.72    1.09
   2   9   7   18.12    3.88
  -2  -9  -7   16.28    2.67
   2   9   7   17.65    4.02
  -2  -9  -7    7.80    2.29
   2   9   8  142.76   11.26
   2   9   8  159.86   12.13
  -2  -9  -8  148.16   11.39
  -2  -9  -8  125.41    7.19
  -2  -9  -9  149.97   11.32
   2   9   9  154.18   12.33
   2   9   9  152.71   11.43
  -2  -9 -10   49.36    7.05
   2   9  10   44.61    6.22
   2   9  10   52.64    7.66
  -2  -9 -11   25.80    5.29
   2   9  11   18.68    4.72
   2   9  11   20.72    4.49
   2   9  12   -0.42    2.28
  -2  -9 -12    0.81    2.38
  -2  -9 -12    0.62    3.02
   2   9  12    0.49    1.74
   2   9  13   19.65    5.26
  -2  -9 -13    9.73    3.33
  -2  -9 -13   17.46    4.35
   2   9  13   22.95    4.85
  -2  -9 -14   27.76    5.52
   2   9  14   32.39    5.79
   2   9  14   22.35    5.40
  -2  -9 -14   29.05    5.97
  -2  -9 -15   59.44    8.76
   2   9  15   48.25    7.22
   2   9  15   54.05    7.98
  -2  -9 -15   48.45    8.12
   2   9  16   14.33    4.17
  -2  -9 -16   12.69    4.55
   2   9  16   23.00    5.92
  -2  -9 -16   12.64    4.58
   2   9  17    0.36    2.64
  -2  -9 -17   -2.23    3.15
  -2  -9 -17   -1.11    3.16
   2   9  17    1.62    1.98
   2   9  18    3.64    3.10
  -2  -9 -18    2.74    2.79
   2   9  18    5.37    4.07
  -2  -9 -18    3.07    3.68
   2   9  19    8.70    3.75
  -2  -9 -19    3.11    3.44
  -2  -9 -19   11.85    5.34
   2   9  19   13.30    5.01
   2   9  20   11.29    5.00
  -2  -9 -20   20.81    6.76
   2   9  20   13.77    4.81
  -2  -9 -21    5.31    4.52
   2   9  21   10.95    4.65
   2  10 -17   19.43    6.28
   2  10 -16   20.59    7.45
   2  10 -16    5.13    4.01
  -2 -10  15   83.31   11.93
   2  10 -15   88.00   12.56
   2  10 -15   71.30   11.36
   2  10 -14   78.32   11.51
  -2 -10  14   75.29   11.13
   2  10 -14   59.29   10.26
  -2 -10  13   61.71    9.95
   2  10 -13   55.86    9.74
   2  10 -13   58.43   10.06
   2  10 -12   29.64    6.89
   2  10 -12   36.14    7.41
  -2 -10  12   36.77    7.45
  -2 -10  11    5.34    3.64
   2  10 -11   10.16    4.56
   2  10 -11    8.58    3.92
  -2 -10  10   73.74    9.82
  -2 -10  10   75.21    7.25
   2  10 -10   57.01    8.61
   2  10 -10   64.86    9.62
  -2 -10   9   67.20    9.08
   2  10  -9   65.39    9.34
  -2 -10   9   77.53    7.31
   2  10  -9   70.21    9.26
  -2 -10   8   39.09    5.38
  -2 -10   8   27.14    5.62
   2  10  -8   26.00    5.87
   2  10  -8   23.30    5.30
   2  10  -7   13.96    4.42
   2  10  -7   17.94    4.67
  -2 -10   7   11.89    3.30
  -2 -10   7   14.29    3.25
   2  10  -6  232.27   14.56
  -2 -10   6  245.54   12.91
  -2 -10   6  246.89   15.84
   2  10  -6  255.46   17.29
  -2 -10   5   26.72    5.43
   2  10  -5   23.49    5.25
   2  10  -5   23.46    4.40
  -2 -10   5   34.66    4.98
  -2 -10   4   39.16    6.15
   2  10  -4   37.83    5.50
   2  10  -4   27.82    5.67
  -2 -10   4   39.80    5.36
  -2 -10   3  160.87   10.55
  -2 -10   3  151.14   11.60
   2  10  -3  179.34   10.93
   2  10  -3  156.73   12.71
  -2 -10   2   36.34    5.24
  -2 -10   2   43.92    6.25
   2  10  -2   37.10    4.96
   2  10  -2   30.77    6.05
   2  10  -1    6.12    2.20
  -2 -10   1    2.91    1.79
  -2 -10   1    4.22    1.66
   2  10  -1    7.52    3.09
   2  10   0    0.19    2.07
  -2 -10   0    0.57    1.67
  -2 -10   0    0.42    1.48
  -2 -10   0    2.91    2.44
   2  10   0    2.37    1.29
  -2 -10  -1   81.03    7.71
  -2 -10  -1   84.64    8.22
   2  10   1   79.28    5.85
  -2 -10  -1   73.21    6.49
   2  10   1   59.20    7.71
   2  10   2   12.10    3.91
  -2 -10  -2   21.70    4.35
  -2 -10  -2   18.10    4.23
   2  10   2   18.65    2.76
  -2 -10  -2   19.61    3.35
  -2 -10  -3   12.23    2.67
  -2 -10  -3   13.73    3.59
   2  10   3   10.67    2.18
   2  10   3    6.92    2.94
  -2 -10  -3   13.19    3.89
  -2 -10  -4    5.59    2.14
  -2 -10  -4    1.08    1.49
  -2 -10  -4    0.10    1.66
   2  10   4    4.19    2.54
  -2 -10  -4    5.20    1.93
   2  10   5   29.23    5.29
  -2 -10  -5   29.79    5.24
  -2 -10  -5   24.23    4.72
  -2 -10  -5   21.92    2.98
  -2 -10  -6   -2.36    3.04
  -2 -10  -6    0.66    0.92
   2  10   6    6.43    3.05
  -2 -10  -6   -1.16    2.38
   2  10   6    0.20    1.78
   2  10   7    1.50    1.43
  -2 -10  -7    3.14    1.37
   2  10   7    2.63    2.22
  -2 -10  -7    0.60    1.40
   2  10   8    3.46    3.11
  -2 -10  -8    6.10    3.43
  -2 -10  -8   -0.87    1.97
   2  10   8    1.77    1.60
  -2 -10  -9    5.56    3.09
  -2 -10  -9   -0.31    2.25
   2  10   9    6.42    3.07
   2  10   9    3.61    1.82
   2  10  10   32.24    5.81
  -2 -10 -10   38.33    6.58
   2  10  10   38.45    7.07
   2  10  11    0.72    2.30
   2  10  11    0.51    1.83
  -2 -10 -11    0.72    2.24
  -2 -10 -11    1.07    2.21
  -2 -10 -12   -1.00    2.91
  -2 -10 -12    0.35    3.30
   2  10  12    7.99    3.90
   2  10  12    2.62    1.87
  -2 -10 -13    3.80    2.21
   2  10  13    2.25    1.73
  -2 -10 -13    9.78    3.97
   2  10  13    5.09    2.97
  -2 -10 -14    4.66    3.68
   2  10  14    3.85    2.92
  -2 -10 -14    1.07    2.48
   2  10  14    2.17    2.45
  -2 -10 -15   65.55    9.53
  -2 -10 -15   49.61    7.75
   2  10  15   62.28    8.60
   2  10  15   59.52    9.29
   2  10  16    4.44    3.84
  -2 -10 -16    6.84    4.44
  -2 -10 -16   -1.21    3.16
   2  10  16   -2.06    2.72
  -2 -10 -17   13.12    4.86
   2  10  17   11.79    4.56
   2  10  17   20.07    5.87
  -2 -10 -18    1.16    3.09
   2  10  18    0.34    1.88
   2  10  18   -0.34    3.48
  -2 -10 -19   -5.05    4.56
   2  10  19    2.59    3.56
   2  10  19    6.76    4.54
  -2 -10 -20   34.69    8.54
   2  10  20   38.18    8.59
   2  10  20   26.78    6.01
   2  10  21   -4.07    4.04
   2  11 -16    1.98    3.90
   2  11 -15   17.29    6.40
   2  11 -15   15.59    6.08
   2  11 -14   -1.80    3.20
  -2 -11  14    4.26    3.61
   2  11 -14    3.66    4.03
  -2 -11  13    2.67    3.71
   2  11 -13    2.33    3.99
   2  11 -13    3.04    3.52
   2  11 -12    0.92    3.05
   2  11 -12   -0.09    2.60
  -2 -11  12   -3.28    3.00
  -2 -11  11    2.24    2.80
   2  11 -11    5.03    3.24
   2  11 -11    7.94    4.08
  -2 -11  10   28.49    7.06
   2  11 -10   20.51    5.82
   2  11 -10   23.90    6.06
  -2 -11   9   36.10    7.34
   2  11  -9   31.70    6.40
   2  11  -9   31.19    6.95
  -2 -11   9   44.91    5.98
  -2 -11   8   57.23    8.62
   2  11  -8   50.89    8.03
  -2 -11   8   53.22    6.59
   2  11  -8   58.27    8.98
  -2 -11   7   18.24    3.95
  -2 -11   7   13.32    4.60
   2  11  -7   13.86    4.28
   2  11  -7   18.45    5.62
   2  11  -6    1.50    2.01
  -2 -11   6    5.96    2.45
  -2 -11   6   -0.74    1.69
   2  11  -6    8.34    3.97
   2  11  -5   36.49    5.78
  -2 -11   5   33.93    5.08
   2  11  -5   29.17    6.17
  -2 -11   5   34.75    6.34
  -2 -11   4   19.66    4.17
  -2 -11   4   32.44    5.86
   2  11  -4   21.43    4.80
   2  11  -4   24.63    5.80
  -2 -11   3   52.90    6.46
   2  11  -3   54.44    6.16
  -2 -11   3   54.37    7.51
   2  11  -3   53.23    8.00
   2  11  -2   10.26    3.76
  -2 -11   2   18.68    3.99
  -2 -11   2   20.59    4.60
   2  11  -2   22.86    4.24
  -2 -11   1   -1.40    2.04
   2  11  -1    1.99    2.89
  -2 -11   1    0.34    1.79
   2  11  -1    0.82    1.34
   2  11   0    2.79    2.71
  -2 -11   0   -0.28    1.83
  -2 -11   0   -2.55    2.36
   2  11   0    0.58    1.49
  -2 -11  -1   23.43    4.87
  -2 -11  -1   22.05    4.60
   2  11   1   16.58    3.02
   2  11   1   26.41    5.59
  -2 -11  -2   35.89    5.88
   2  11   2   31.87    5.88
   2  11   2   26.90    3.68
  -2 -11  -2   32.60    6.00
  -2 -11  -3   28.43    5.48
   2  11   3   16.60    4.22
  -2 -11  -3   18.89    4.12
   2  11   3   20.65    3.21
  -2 -11  -4   28.85    5.29
   2  11   4   18.94    4.67
  -2 -11  -4   17.90    4.94
   2  11   5   51.45    7.33
  -2 -11  -5   59.79    8.09
  -2 -11  -5   56.59    7.30
   2  11   6   13.42    3.78
  -2 -11  -6   20.19    4.70
   2  11   7   18.18    4.43
   2  11   7   16.77    4.53
  -2 -11  -7   16.63    3.99
   2  11   8   23.51    5.18
  -2 -11  -8   26.94    5.53
   2  11   8   30.43    5.60
  -2 -11  -9   38.55    6.43
   2  11   9   35.88    6.01
   2  11   9   28.80    6.31
  -2 -11 -10    7.20    3.69
   2  11  10    9.73    3.18
  -2 -11 -10   -1.61    2.27
   2  11  10    8.36    3.31
   2  11  11   36.95    6.91
   2  11  11   32.61    6.11
  -2 -11 -11   35.61    6.44
   2  11  12    0.26    2.52
  -2 -11 -12    0.37    2.06
  -2 -11 -12    2.57    2.86
   2  11  12   -1.96    3.06
   2  11  13  108.70   11.03
   2  11  13  110.59   11.88
  -2 -11 -13  114.73   12.12
  -2 -11 -14    1.06    3.10
   2  11  14    5.78    2.75
   2  11  14    5.40    4.25
  -2 -11 -15  207.71   17.09
   2  11  15  193.77   16.31
   2  11  15  161.92   14.08
   2  11  16   -2.32    3.36
   2  11  16   -0.40    2.42
  -2 -11 -16    2.19    3.37
  -2 -11 -17    0.38    4.45
   2  11  17    3.71    2.69
   2  11  17    1.45    2.29
   2  11  18   15.54    5.72
   2  11  18   20.85    5.60
  -2 -11 -18   14.11    5.67
  -2 -11 -19    0.97    3.37
   2  11  19    1.86    3.34
   2  11  19    1.40    3.17
   2  11  20   55.48    9.30
   2  11  20   54.25   10.05
   2  12 -15   15.55    6.22
   2  12 -14   -1.15    3.78
   2  12 -14   -1.04    3.02
  -2 -12  13   10.01    4.80
   2  12 -13   10.90    4.71
   2  12 -13    7.81    4.54
   2  12 -12   63.63   10.11
  -2 -12  12   54.71    9.75
   2  12 -12   44.33    8.81
   2  12 -11   19.08    5.99
  -2 -12  11   12.12    4.83
   2  12 -11   22.88    6.50
  -2 -12  10  165.72   15.99
   2  12 -10  151.13   14.93
   2  12 -10  139.80   13.78
  -2 -12   9   10.04    4.48
   2  12  -9    6.08    4.09
   2  12  -9    6.74    3.86
  -2 -12   8    6.46    2.63
  -2 -12   8    0.68    1.98
   2  12  -8    5.66    3.79
   2  12  -8    6.24    3.79
  -2 -12   7  364.68   17.75
   2  12  -7  305.91   17.77
   2  12  -7  313.83   20.62
  -2 -12   7  318.14   20.16
   2  12  -6   -1.05    2.38
  -2 -12   6    2.91    2.40
   2  12  -6    2.38    2.57
  -2 -12   6    1.10    2.13
  -2 -12   5   72.19    9.11
   2  12  -5   58.91    8.94
   2  12  -5   65.41    7.96
  -2 -12   5   69.46    7.80
  -2 -12   4    1.21    1.55
  -2 -12   4    0.52    2.09
   2  12  -4    0.31    1.89
   2  12  -4   -1.36    1.96
  -2 -12   3   54.03    6.95
  -2 -12   3   44.54    6.81
   2  12  -3   45.63    7.67
   2  12  -3   46.02    6.36
  -2 -12   2    2.65    2.27
  -2 -12   2   -4.00    3.23
   2  12  -2   -0.56    1.38
   2  12  -2   -2.95    2.85
  -2 -12   1    7.15    2.61
  -2 -12   1    9.82    3.73
   2  12  -1    9.67    3.96
   2  12  -1   11.66    3.01
  -2 -12   0   30.99    5.67
  -2 -12   0   36.86    6.08
   2  12   0   30.00    4.45
   2  12   0   30.70    6.58
  -2 -12  -1  210.34   14.13
   2  12   1  216.60   15.27
  -2 -12  -1  196.41   14.02
   2  12   2   61.89    8.46
  -2 -12  -2   66.79    8.21
  -2 -12  -2   71.00    8.36
   2  12   2   53.98    5.19
  -2 -12  -3  192.60   13.87
  -2 -12  -3  304.36   17.71
   2  12   3  241.98   16.34
   2  12   3  123.40    7.97
  -2 -12  -4  737.25   26.97
  -2 -12  -4  725.42   27.73
  -2 -12  -5    5.99    3.21
   2  12   5   -1.22    2.49
  -2 -12  -5    0.44    1.73
  -2 -12  -5    0.91    2.30
  -2 -12  -6  455.65   21.58
   2  12   6  355.36   19.82
  -2 -12  -7   12.40    4.51
   2  12   7   15.16    4.61
  -2 -12  -7    1.41    1.80
   2  12   7   13.96    4.27
  -2 -12  -8  126.95   12.20
   2  12   8  130.98   12.29
   2  12   8  111.33   11.62
   2  12   9    1.76    2.27
  -2 -12  -9    0.61    2.89
   2  12   9    2.57    2.72
  -2 -12 -10   -0.36    2.47
   2  12  10    0.20    2.29
   2  12  10   -0.44    1.78
  -2 -12 -11   29.49    6.19
   2  12  11   21.00    4.96
   2  12  11   28.19    6.49
   2  12  12   20.33    5.27
  -2 -12 -12   17.09    4.59
   2  12  12   17.77    5.15
  -2 -12 -13   86.35   10.73
   2  12  13   67.25    9.12
   2  12  13   74.39   10.59
   2  12  14    1.20    2.12
  -2 -12 -14    5.78    3.84
   2  12  14    2.92    2.82
  -2 -12 -15   57.61    9.07
   2  12  15   35.53    7.34
   2  12  15   52.59    8.42
  -2 -12 -16   30.00    7.00
   2  12  16   22.44    6.20
   2  12  16   25.58    6.32
   2  12  17   31.95    6.97
  -2 -12 -17   50.46    9.51
   2  12  17   29.18    6.61
   2  12  18   73.04   11.01
  -2 -12 -18   81.26   12.24
   2  12  18   57.79    9.14
   2  12  19    0.61    2.22
   2  12  19    0.93    2.57
   2  13 -13    6.72    4.02
   2  13 -13   -3.09    3.99
   2  13 -12   19.96    6.22
   2  13 -12   11.27    5.21
  -2 -13  12    5.18    3.34
  -2 -13  11   22.31    6.98
   2  13 -11   17.59    5.33
   2  13 -11   15.74    5.75
   2  13 -10   52.01    8.37
  -2 -13  10   47.68    9.20
   2  13 -10   49.40    9.11
  -2 -13   9   61.11    9.89
   2  13  -9   50.90    8.26
   2  13  -9   68.92   11.06
  -2 -13   8   39.12    8.09
   2  13  -8   19.49    5.90
   2  13  -8   24.02    6.23
   2  13  -7   41.79    7.35
  -2 -13   7   40.33    7.76
  -2 -13   7   47.51    6.94
   2  13  -7   47.25    8.69
  -2 -13   6   89.76    9.32
  -2 -13   6   89.81   11.50
   2  13  -6   94.17   11.91
   2  13  -6   99.04   10.40
  -2 -13   5   53.55    7.36
  -2 -13   5   56.93    8.88
   2  13  -5   50.24    7.15
   2  13  -5   53.30    8.96
   2  13  -4   22.75    5.73
  -2 -13   4   21.39    4.85
   2  13  -4   16.72    4.17
  -2 -13   4   23.63    5.62
  -2 -13   3   21.60    4.76
   2  13  -3   15.04    4.71
  -2 -13   3   20.06    5.22
   2  13  -3   21.66    4.97
   2  13  -2    7.91    3.99
  -2 -13   2    7.57    3.20
  -2 -13   2    9.19    3.35
   2  13  -2    5.58    2.76
   2  13  -1   -0.02    2.76
  -2 -13   1    5.37    3.12
   2  13  -1    2.11    1.46
  -2 -13   1    8.98    3.81
  -2 -13   0   31.73    5.87
   2  13   0   20.98    5.77
  -2 -13   0   20.39    4.73
   2  13   0   15.16    3.45
  -2 -13  -1   52.05    7.55
  -2 -13  -1   52.13    7.85
   2  13   1   44.23    7.36
   2  13   1   29.52    4.22
   2  13   2    4.31    1.44
   2  13   2   16.08    5.04
  -2 -13  -2   12.96    3.98
  -2 -13  -2   15.53    4.23
  -2 -13  -3    3.32    2.27
  -2 -13  -3    7.38    4.02
   2  13   3    5.71    3.33
   2  13   4   27.16    5.90
  -2 -13  -4   25.89    5.57
  -2 -13  -4   27.26    5.73
  -2 -13  -5   26.41    5.94
  -2 -13  -5   16.00    5.52
   2  13   5   14.19    4.47
   2  13   6    3.13    2.67
  -2 -13  -6   -5.41    3.58
   2  13   7   29.28    6.45
  -2 -13  -7   38.43    7.14
   2  13   7   30.82    6.39
  -2 -13  -8    0.63    2.65
   2  13   8    1.34    1.99
   2  13   8   -1.09    2.76
  -2 -13  -9   -1.20    2.63
   2  13   9   -3.02    3.14
   2  13   9    1.56    3.25
  -2 -13 -10   53.90    8.26
   2  13  10   47.80    8.04
   2  13  10   28.99    6.65
  -2 -13 -11    5.07    3.28
   2  13  11   -1.75    3.11
   2  13  11    2.81    1.95
  -2 -13 -12   58.31    9.36
   2  13  12   42.52    8.02
   2  13  12   57.31    8.92
  -2 -13 -13    0.73    3.61
   2  13  13   -0.75    3.74
   2  13  13    4.95    2.84
   2  13  14   12.08    4.24
   2  13  14   19.16    5.57
  -2 -13 -14   29.80    7.26
  -2 -13 -15    6.91    4.16
   2  13  15    4.79    3.31
   2  13  15    6.66    3.57
   2  13  16    2.31    3.02
  -2 -13 -16    0.42    3.96
   2  13  16    2.45    3.44
   2  13  17   15.04    4.76
   2  13  17   25.30    7.15
   2  13  18    3.58    2.66
   2  13  18    0.27    2.60
   2  14 -12   -8.09    5.03
   2  14 -12    6.12    4.94
   2  14 -11   -2.56    4.24
   2  14 -11    0.59    2.52
  -2 -14  10    1.34    3.17
   2  14 -10   -1.13    2.61
   2  14 -10    4.38    3.75
   2  14  -9    7.21    4.43
   2  14  -9    1.26    2.86
  -2 -14   9    0.61    2.87
  -2 -14   8   13.32    5.20
   2  14  -8    7.48    4.02
   2  14  -8   13.87    4.83
   2  14  -7   25.15    5.81
   2  14  -7   30.23    6.95
  -2 -14   7   29.14    7.31
   2  14  -6   54.34    9.42
   2  14  -6   45.05    7.35
  -2 -14   6   56.73    9.23
  -2 -14   6   61.26    8.26
   2  14  -5   11.90    5.74
  -2 -14   5   10.79    3.86
  -2 -14   5    8.31    4.50
   2  14  -5    8.54    3.12
  -2 -14   4  103.72   10.79
  -2 -14   4   87.28   10.77
   2  14  -4   68.46    8.38
   2  14  -4   84.41   11.34
  -2 -14   3    4.54    3.64
  -2 -14   3    5.73    3.54
   2  14  -3    5.10    4.30
  -2 -14   2   72.24   10.11
  -2 -14   2   87.52    9.90
   2  14  -2   77.99   10.71
  -2 -14   1   16.13    4.92
   2  14  -1    9.24    4.34
  -2 -14   1   13.68    4.39
  -2 -14   0   19.18    5.05
  -2 -14   0   19.09    5.31
   2  14   0   20.08    5.53
  -2 -14  -1   35.69    6.78
  -2 -14  -1   31.58    6.55
   2  14   1   28.48    6.34
  -2 -14  -2   17.20    4.97
   2  14   2   21.23    6.10
  -2 -14  -2   15.95    4.63
   2  14   3  534.49   26.61
  -2 -14  -3  514.90   24.66
  -2 -14  -3  585.40   27.63
   2  14   4   27.05    6.34
  -2 -14  -4   32.16    6.95
  -2 -14  -4   32.40    6.95
   2  14   5  524.95   26.28
  -2 -14  -5  480.21   25.33
  -2 -14  -5  474.08   24.06
  -2 -14  -6  125.06   12.45
   2  14   6   83.05   11.28
   2  14   6  120.87   13.01
   2  14   7  134.71   13.43
   2  14   7  166.42   15.47
  -2 -14  -8   96.97   11.45
   2  14   8   68.67    9.91
   2  14   8  105.03   12.04
  -2 -14  -9   -0.53    2.76
   2  14   9   -2.25    2.33
  -2 -14 -10   28.87    7.00
   2  14  10   22.77    5.88
   2  14  10   17.36    5.05
  -2 -14 -11    4.41    3.73
   2  14  11    5.90    3.10
   2  14  11    0.69    2.86
  -2 -14 -12   30.27    7.26
   2  14  12   18.38    6.13
   2  14  12   31.66    6.93
  -2 -14 -13   -0.07    3.51
   2  14  13    2.73    4.10
   2  14  13    1.35    2.48
   2  14  14   98.85   12.18
  -2 -14 -14  124.33   14.24
  -2 -14 -15    9.28    5.41
   2  14  15    7.41    4.63
   2  14  15   10.99    4.45
   2  14  16   20.15    5.80
   2  14  16   32.47    7.68
   2  14  17   15.01    6.05
   2  15 -10    1.92    3.04
   2  15  -9   25.83    6.83
  -2 -15   9   41.88    9.30
  -2 -15   8   12.70    5.48
   2  15  -8    9.54    4.90
  -2 -15   7   87.81   12.28
   2  15  -7   97.74   13.53
  -2 -15   6   51.29    9.25
   2  15  -6   59.97   10.46
  -2 -15   5   -0.92    2.75
  -2 -15   5   -1.21    2.60
   2  15  -5    0.93    2.96
   2  15  -4  376.80   25.35
  -2 -15   4  391.24   21.72
  -2 -15   4  348.69   23.03
   2  15  -3   21.36    5.89
  -2 -15   3   35.05    7.26
  -2 -15   3   29.25    6.56
  -2 -15   2  110.76   12.93
  -2 -15   2   99.01   11.05
   2  15  -2  136.52   14.54
   2  15  -1   14.79    4.44
  -2 -15   1   10.00    4.06
  -2 -15   1   15.98    5.22
  -2 -15   0   35.23    6.96
   2  15   0   21.58    5.75
  -2 -15   0   38.67    7.89
  -2 -15  -1   53.07    9.01
   2  15   1   61.17    9.90
  -2 -15  -1   55.38    8.54
  -2 -15  -2   10.89    4.79
   2  15   2    4.83    3.53
  -2 -15  -2    9.02    3.79
   2  15   3   73.05   10.57
  -2 -15  -3   86.90   10.76
  -2 -15  -3   82.29   10.56
   2  15   4    1.03    2.17
  -2 -15  -4    6.74    3.87
  -2 -15  -4    2.77    3.07
  -2 -15  -5   -0.41    3.60
   2  15   5    3.54    3.44
  -2 -15  -5    3.56    2.97
  -2 -15  -6    5.94    4.12
   2  15   6    2.15    2.77
   2  15   6   -2.48    3.33
  -2 -15  -7   16.06    5.49
   2  15   7    6.59    3.69
   2  15   7   17.93    5.05
   2  15   8    0.05    2.32
  -2 -15  -8    7.80    4.46
   2  15   8   10.52    5.32
  -2 -15  -9   -4.94    4.01
   2  15   9   -3.34    3.58
   2  15   9   -2.27    3.46
   2  15  10   17.95    5.69
  -2 -15 -10   29.32    7.35
   2  15  10   15.21    4.79
  -2 -15 -11    5.18    3.94
   2  15  11    3.41    2.22
   2  15  11   -0.54    3.22
  -2 -15 -12    9.87    5.14
   2  15  12   18.91    5.90
   2  15  12    6.83    2.63
  -2 -15 -13    1.62    3.15
   2  15  13    1.49    3.26
   2  15  13    1.44    2.87
   2  15  14   61.17   10.23
   2  15  14   25.84    6.49
   2  15  15   -0.12    4.31
  -2 -16   7    8.24    5.43
   2  16  -7    8.25    5.30
  -2 -16   6   39.93    7.97
   2  16  -6   46.87   10.09
   2  16  -5   66.63   11.39
  -2 -16   5   65.78   10.87
  -2 -16   4   81.61   12.25
  -2 -16   4   81.68   10.46
   2  16  -4   90.33   13.10
  -2 -16   3   16.60    6.16
   2  16  -3   16.02    5.88
  -2 -16   3   14.04    5.01
  -2 -16   2   19.65    6.31
   2  16  -2   39.59    8.41
  -2 -16   2   33.99    7.32
   2  16  -1   10.67    4.75
  -2 -16   1   10.72    4.97
  -2 -16   1    9.88    4.43
  -2 -16   0    6.71    4.29
   2  16   0    3.89    3.54
  -2 -16   0    8.36    4.20
  -2 -16  -1   10.49    4.51
   2  16   1    5.60    3.29
  -2 -16  -1    2.04    3.93
  -2 -16  -2   26.23    6.36
  -2 -16  -2   40.02    8.37
   2  16   2   34.32    8.07
  -2 -16  -3   71.43   10.22
   2  16   3   75.92   11.24
  -2 -16  -3   66.44    9.81
  -2 -16  -4   17.68    6.23
   2  16   4    8.64    4.27
  -2 -16  -4   11.75    5.61
  -2 -16  -5   40.14    8.36
   2  16   5   27.28    6.74
  -2 -16  -5   30.18    6.57
  -2 -16  -6   41.96    8.34
   2  16   6   43.12    8.73
   2  16   6   15.96    6.07
  -2 -16  -7   49.14    8.89
   2  16   7   39.08    7.88
   2  16   8    7.57    4.18
   2  16   8    2.12    3.11
  -2 -16  -8    1.28    3.11
  -2 -16  -9   15.93    5.73
   2  16   9   18.05    6.20
   2  16   9    3.60    3.57
  -2 -16 -10   19.29    6.23
   2  16  10   18.27    6.20
   2  16  10    9.50    4.64
   2  16  11    1.52    3.66
   2  16  11   -3.21    3.61
   2  16  12    3.42    3.13
   2  16  13    3.74    4.20
  -2 -17   4   57.75   10.00
  -2 -17   3   14.21    5.01
  -2 -17   3    8.65    4.27
  -2 -17   2   -0.03    2.99
   2  17  -2    6.83    4.85
  -2 -17   2    3.92    3.79
   2  17  -1   59.81   10.87
  -2 -17   1   63.67   10.71
  -2 -17   1   71.22   10.85
   2  17   0   28.45    7.28
  -2 -17   0   18.68    5.34
   2  17   1    2.03    2.81
  -2 -17  -1    9.58    3.79
  -2 -17  -1    2.69    2.97
  -2 -17  -2   48.49    9.42
   2  17   2   44.12    9.27
  -2 -17  -2   35.66    8.46
   2  17   3   53.96    9.99
  -2 -17  -3   44.93    8.49
  -2 -17  -3   41.00    9.22
  -2 -17  -4    0.09    3.63
   2  17   4   -0.75    3.17
  -2 -17  -4   -1.79    4.68
  -2 -17  -5    0.93    3.12
   2  17   5    3.40    3.50
  -2 -17  -6    4.01    5.17
   2  17   6    1.27    3.44
   2  17   6    4.59    3.52
   2  17   7    2.60    3.10
  -2 -17  -7   13.05    6.00
   2  17   7    3.44    3.51
   2  17   8    0.65    3.20
  -2 -17  -8    6.37    4.82
   2  17   9    0.90    4.00
   2  17  10    2.82    3.13
  -2 -18   2   22.96    7.03
  -2 -18   1   33.19    8.49
  -2 -18   1   16.32    5.40
  -2 -18   0    8.40    5.27
  -2 -18   0    2.38    3.52
  -2 -18  -1   37.67    8.32
  -2 -18  -1   18.85    7.92
  -2 -18  -2    3.24    4.39
  -2 -18  -2   -5.99    5.24
  -2 -18  -3   42.42    8.73
  -2 -18  -3   40.12    9.26
  -2 -18  -4  130.21   15.86
  -2 -18  -4  172.48   17.45
   2  18   5    0.43    3.94
   2  18   6   23.37    7.35
   2  18   7    6.80    5.72
  -3  17   3   -1.89    3.14
   3 -17  -2   95.12   12.60
  -3  17   2   66.31   10.98
   3 -17  -1    4.25    3.78
  -3  17   1   -0.21    2.58
   3 -17   0    1.13    2.97
  -3  17   0   11.31    4.55
  -3  17  -1   11.73    5.69
   3 -17   1    1.87    3.60
   3 -17   2   -2.17    3.89
  -3  17  -2    2.62    3.12
  -3  17  -3   10.88    5.65
   3 -17   3   14.07    5.41
   3 -17   4   -3.19    3.26
  -3  17  -4   -2.84    4.29
   3 -17   5   16.41    5.87
  -3  17  -5   19.59    7.44
  -3  17  -6    0.68    2.66
  -3  17  -7   -3.99    3.52
   3 -16  -8   44.16    8.66
   3 -16  -7    8.35    5.21
  -3  16   7    1.45    3.13
  -3  16   6   14.52    5.91
   3 -16  -6   13.13    5.41
   3 -16  -5   13.23    5.69
  -3  16   5   11.77    5.43
   3 -16  -4    0.78    3.30
  -3  16   4   11.33    5.25
  -3  16   3   13.50    5.51
   3 -16  -3    5.53    3.53
   3 -16  -2   33.71    7.83
  -3  16   2   11.37    3.91
  -3  16   2   30.76    7.37
   3 -16  -1   12.15    4.65
  -3  16   1    4.58    3.09
  -3  16   1    9.14    5.39
   3 -16   0   -2.88    3.41
  -3  16   0    2.97    3.81
  -3  16   0    1.01    2.90
  -3  16  -1   12.51    4.58
   3 -16   1   32.03    7.46
  -3  16  -1   26.54    6.84
   3 -16   2   27.47    7.09
  -3  16  -2    8.96    4.54
  -3  16  -2   23.44    6.57
  -3  16  -3   32.32    7.58
  -3  16  -3   22.22    6.12
   3 -16   4   53.51    9.05
  -3  16  -4   27.54    6.75
  -3  16  -4   38.09    8.17
   3 -16   5   60.02   10.08
  -3  16  -5   54.27    9.67
  -3  16  -5   32.72    6.98
  -3  16  -6   26.66    6.94
  -3  16  -6   17.05    5.22
   3 -16   6   35.74    7.75
  -3  16  -7  109.17   13.36
   3 -16   7  122.40   14.06
   3 -16   8    1.94    3.27
  -3  16  -8   -1.76    3.42
  -3  16  -8   -0.44    2.93
   3 -16   9   39.77    8.05
   3 -16   9   24.31    6.54
  -3  16  -9   31.76    7.78
  -3  16  -9   28.34    7.98
   3 -16  10   -4.33    4.16
   3 -16  10    6.74    4.10
   3 -15 -11    3.41    4.97
   3 -15 -10   15.23    6.47
  -3  15  10    9.93    4.68
   3 -15  -9    9.47    5.23
  -3  15   9   14.49    5.06
  -3  15   8    9.09    4.21
   3 -15  -8   14.86    5.61
   3 -15  -8   -0.69    3.37
   3 -15  -7    4.32    3.18
  -3  15   7    5.06    3.52
   3 -15  -7    0.57    3.86
   3 -15  -6   41.49    8.83
  -3  15   6   54.30    9.53
   3 -15  -5  185.45   16.82
  -3  15   5  171.55   16.27
   3 -15  -4    5.25    3.47
  -3  15   4    8.01    3.63
   3 -15  -4   -1.22    3.32
   3 -15  -3  307.11   21.40
  -3  15   3  278.11   20.53
  -3  15   2  272.31   20.27
   3 -15  -2  310.50   20.90
   3 -15  -1    0.33    2.65
  -3  15   1    4.49    3.80
  -3  15   1    2.08    3.34
  -3  15   0  277.23   20.45
   3 -15   0  326.95   21.25
  -3  15  -1   -1.07    2.32
   3 -15   1    1.49    2.72
  -3  15  -1    0.47    2.56
   3 -15   2    9.01    4.75
  -3  15  -2    5.69    3.66
  -3  15  -2    2.06    2.61
   3 -15   3    2.45    2.85
  -3  15  -3    7.83    4.49
   3 -15   3    1.35    2.51
  -3  15  -3    3.17    2.82
   3 -15   4    5.32    2.71
  -3  15  -4    5.02    3.28
  -3  15  -4    3.07    2.12
   3 -15   4    1.44    2.32
   3 -15   5    4.42    3.05
  -3  15  -5   11.53    4.65
   3 -15   5    2.27    2.00
  -3  15  -5   11.99    4.90
   3 -15   6   -4.24    2.61
  -3  15  -6   -3.55    3.23
   3 -15   6    1.37    2.82
  -3  15  -6    2.60    3.03
   3 -15   7    3.30    3.51
  -3  15  -7    0.46    2.86
  -3  15  -7    0.65    2.35
   3 -15   7    0.88    2.31
   3 -15   8   52.94    9.04
   3 -15   8   46.45    8.45
  -3  15  -8   65.65   10.39
  -3  15  -8   37.61    9.20
   3 -15   9   -0.46    3.61
  -3  15  -9    4.11    3.94
  -3  15  -9    4.79    4.48
   3 -15   9    2.54    3.04
  -3  15 -10    2.07    3.64
   3 -15  10   -1.68    2.99
  -3  15 -10    1.06    3.16
   3 -15  10    7.25    4.02
   3 -15  11   -3.38    3.98
  -3  15 -11    1.17    4.50
   3 -15  11   -4.07    4.05
   3 -15  12   13.68    5.81
   3 -15  12   20.88    6.45
   3 -14 -13   -5.12    4.40
   3 -14 -12   50.81    9.59
  -3  14  12   56.83   10.06
   3 -14 -11   -3.09    3.55
  -3  14  11    2.29    2.79
   3 -14 -11   -1.10    3.25
   3 -14 -10    9.22    3.64
   3 -14 -10    0.58    4.13
  -3  14  10   16.16    5.47
  -3  14   9   42.18    8.46
   3 -14  -9   47.64    8.95
   3 -14  -8   33.13    7.78
  -3  14   8   36.05    7.11
  -3  14   7   31.12    7.01
   3 -14  -7   33.22    7.73
  -3  14   6   61.71    9.61
   3 -14  -6   42.24    7.96
  -3  14   5   27.18    6.40
   3 -14  -5   22.05    5.63
   3 -14  -4   25.93    6.33
  -3  14   4   30.11    6.91
  -3  14   3   48.37    7.87
  -3  14   3   66.40    9.61
   3 -14  -3   68.83    9.56
  -3  14   2   34.60    7.19
   3 -14  -2   30.45    6.48
   3 -14  -1   48.88    6.92
  -3  14   1   44.18    6.94
   3 -14   0    6.09    3.61
   3 -14   0    1.82    1.87
  -3  14   0    5.94    4.13
  -3  14   0    4.78    3.73
  -3  14  -1   33.94    6.89
  -3  14  -1   51.48    8.37
   3 -14   1   55.54    8.52
   3 -14   1   29.66    5.69
   3 -14   2    5.14    3.47
   3 -14   2    4.13    3.36
  -3  14  -2    2.84    2.98
  -3  14  -2    0.43    2.34
   3 -14   3  105.24   10.73
[truncated: 1,301,888 more chars]
